# Supplementary material for: Integrated Microarray and RNAseq Transcriptomic Analysis of Retinal Pigment Epithelium/Choroid in Age-Related Macular Degeneration
Source: Front Cell Dev Biol. 2020 Aug 21;8:808. doi: 10.3389/fcell.2020.00808 (PMC7480186; doi:10.3389/fcell.2020.00808)
Supplement: TABLE S1 — Transcriptome studies of postmortem human AMD RPE/choroid. [file Table_1.xlsx]

## Sheet: Transcriptome study in AMD RPE
TABLE S1. Transcriptome studies of postmortem human AMD RPE/choroid.
Year	Title	Method
2012	Systems-level analysis of age-related macular degeneration reveals global biomarkers and phenotype-specific functional networks	Microarray
2013	Altered gene expression in dry age-related macular degeneration suggests early loss of choroidal endothelial cells	Microarray
2018	Complete Transcriptome Profiling of Normal and Age-Related Macular Degeneration Eye Tissues Reveals Dysregulation of Anti-Sense Transcription	RNAseq
2019	Single-cell transcriptomics of the human retinal pigment epithelium and choroid in health and macular degeneration	scRNA seq
2020	Integration of eQTL and a Single-Cell Atlas in the Human Eye Identifies Causal Genes for Age-Related Macular Degeneration	RNAseq, scRNAseq
References
Kim, E.J., Grant, G.R., Bowman, A.S., Haider, N., Gudiseva, H.V., and Chavali, V.R.M. (2018). Complete Transcriptome Profiling of Normal and Age-Related Macular Degeneration Eye Tissues Reveals Dysregulation of Anti-Sense Transcription. Sci Rep 8, 3040.
Newman, A.M., Gallo, N.B., Hancox, L.S., Miller, N.J., Radeke, C.M., Maloney, M.A., Cooper, J.B., Hageman, G.S., Anderson, D.H., Johnson, L.V., and Radeke, M.J. (2012). Systems-level analysis of age-related macular degeneration reveals global biomarkers and phenotype-specific functional networks. Genome Medicine 4, 16.
Orozco, L.D., Chen, H.-H., Cox, C., Katschke, K.J., Arceo, R., Espiritu, C., Caplazi, P., Nghiem, S.S., Chen, Y.-J., Modrusan, Z., Dressen, A., Goldstein, L.D., Clarke, C., Bhangale, T., Yaspan, B., Jeanne, M., Townsend, M.J., Van Lookeren Campagne, M., and Hackney, J.A. (2020). Integration of eQTL and a Single-Cell Atlas in the Human Eye Identifies Causal Genes for Age-Related Macular Degenerati…
Voigt, A.P., Mulfaul, K., Mullin, N.K., Flamme-Wiese, M.J., Giacalone, J.C., Stone, E.M., Tucker, B.A., Scheetz, T.E., and Mullins, R.F. (2019). Single-cell transcriptomics of the human retinal pigment epithelium and choroid in health and macular degeneration. Proc Natl Acad Sci U S A.
Whitmore, S.S., Braun, T.A., Skeie, J.M., Haas, C.M., Sohn, E.H., Stone, E.M., Scheetz, T.E., and Mullins, R.F. (2013). Altered gene expression in dry age-related macular degeneration suggests early loss of choroidal endothelial cells. Molecular vision 19, 2274-2297.

## Sheet: macular DE gene in each study
TABLE S2. Comparison of differential expressed genes in macular AMD RPE/choroid.
macular GSE29801dataset	macular RNAseq GSE135092 dataset	current re-analysis	meta-gene
PRSS33	PRSS33	LRRC15	FNDC1
SMOC1	SMOC1	MOXD1	LUM
ADAMTS1	IBSP	LUM	LRRC15
ADAMTS5	TNC	MGST1	DCAF6
ANGPT2	MOXD1	NGFR	PTPRZ1
APOLD1	COMP	ASPN	CXCL14
ARL9	ASPN	PTPRZ1	SMOC1
ATP10B	OPN4	FNDC1	TAF15
B2M	SCGB1D2	SPECC1	NGFR
CCL3L3	GRPR	CXCL14	IBSP
CCL8	CHIT1		TNC
CD69	KRT7		THPO
CD86	LUM		CHIT1
CRHBP	CXCL14		OST4
CXCL10	G6PC2		CTSV
CXCL11	CLDN1		GAS1
CXCL2	FNDC1		MEGF10
CXCL9	UGT3A2		KATNAL2
FZD10	LRRC15		FDPS
GNLY	SOX11		SPOCK1
HLA-DQA2	C14orf180		LRRC8E
HMBOX1	PLA2G2A		SMCO3
KLK11	LCTL		CRYZL1
KLRC1	PLAC9P1		MGST1
LRRC2	LINC01505		DDHD2
MARCO	SHISA9		CHST2
NPR3	LILRA4		GLDN
PCK1	MTND4P12		CLDN1
PDE4D			PRSS33
PENK			PLAGL1
PRAP1			COL12A1
RGS1			FHL2
RPA4			PLB1
SP5			NPVF
TBX1			GPHA2
TNFAIP3			LRRN1
TTC12			SLITRK2
UBD			COL9A2
ZNF92			ASPN
			ADAMTS16
			SPG11
			PPP2R3A
			GRIK3
			SYNM
			GALNT9
			EMC10
			SPON1
			GAS7
			RPP25L
			UGT3A2
			PHKG1
			PBX2
			ANGPTL2
			PKDCC
			SLC3A1
			AOX1
			SCGB1D2
			CYP4X1
			GRPR
			MOXD1
			CRISPLD1
			SYT11
			MAGEE1
			ARMCX2
			SAMD11
			FOXP4
			FOXO3
			GPX8
			AGPAT5
			KIF7
			FZD9
			METRN
			ADRA1A
			SOX11
			LEPR
			COL6A3
			HEPACAM
			TCF25
			SCGN
			MTCH1
			HDAC1
			DOK2
			SHISA9
			DHCR24
			CACHD1
			SEMA3B
			PGM2
			MAPK4
			GPC1
			STK38
			BMP5
			ELOVL3
			CHRNA1
			NPR3
			NCKAP5
			NPL
			BAMBI
			WFDC2
			RFPL1
			TRPC6
			CDKN2B
			MYO1E
			TMC4
			ENTPD3
			ADRA1D
			ALDH1A2
			MSRB2
			FBXL12
			DTNA
			LSS
			SLC5A12
			FMOD
			KRT7
			NFIX
			PLA2G2A
			PIEZO2
			SPECC1
			TMEM178A
			VAMP4
			CDK1
			ALG6
			CD109
			GALNT14
			TMEM151A
			LYNX1
			CNOT3
			PGF
			PSD2
			PENK
			AMBRA1
			CDH18
			OXTR
			CYP4Z1
			PLCE1
			NPFFR1
			BLVRB
			SOX6
			S100A11
			TPD52L2
			MPP1
			MINDY4
			FAP
			SLC40A1
			TMEM64
			ITGAE
			TANGO6
			SMG7
			VAMP8
			SCN5A
			HACE1
			MMD
			SERAC1
			CCN3
			HNMT
			DMP1
			CALHM2
			ATP8B4
			APC2
			ARL11
			CIDECP1
			TOR1AIP2
			SDR42E1
			ZNF224
			GPR1
			TMSB4X
			GATA5
			DOCK3
			TMEM45A
			ITGA3
			GIMAP2
			COMP
			TTLL12
			ARHGDIB
			TCEAL9
			P2RY2
			TNFAIP8L2
			CHD3
			CITED2
			PDE1A
			MMP7
			CHADL
			HS3ST3A1
			GPR37L1
			MC5R
			OPN4
			RAPSN
			PTN
			DKK1
			SCUBE2
			DDO
			CAB39L
			THBS4
			DENND2D
			CRYGN
			RYR1
			GPALPP1
			SNN
			SAV1
			RPRML
			G6PC2
			SLAIN1
			PTPRK
			PPP6R1
			SFRP1
			MYL12A
			DAB2IP
			NME4
			GABRB1
			GLYATL2
			HCG4
			LRRFIP2
			ATE1
			LMAN2L
			TMEFF2
			PYCARD
			SLC27A6
			APOC1
			GPBP1L1
			CLUAP1
			MRPL44
			SH3YL1
			ARHGEF7
			CORO2B
			MOCS3
			PLAAT5
			GBGT1
			HRK
			COL25A1
			INMT
			SREBF1
			ARHGEF10L
			SNAP47
			PRAP1
			RPP30
			BVES
			RNPEP
			FASN
			AFMID
			SLC25A10
			FLRT1
			FAM78B
			JRKL
			RSPO3
			SORCS2
			SCT
			SLIT3
			NUMB
			WDR86-AS1
			NRCAM
			TEKT3
			PRDM12
			FGA
			SORT1
			OLFM2
			MEST
			GALNT1
			GATA2
			L1TD1
			DAB2
			LILRA4
			TMEM258
			CST6
			AATK
			IQCF6
			OLFML3
			SLC25A20
			BDKRB1
			ASRGL1
			SVEP1
			KLK11
			ZNF397
			FSTL1
			TMEM50A
			HOXB4
			NAT8L
			ANOS1
			COLGALT2
			ADRB3
			PLXNB3
			PHF12
			C7orf31
			SCARA5
			ALG14
			FAM114A1
			MPZL1
			TIMD4
			DDT
			KCND3
			NIT1
			ANGPT2
			CTNNA2
			EDIL3
			PTPRJ
			MYRIP
			KCNQ3
			GDF6
			FGG
			PLA2G7
			SMAD9
			IGF2
			GMDS
			EYA2
			MYO5C
			CKMT2
			TIMM10B
			SSB
			PPM1M
			KCTD21
			GFAP
			CRHBP
			RGS18
			PTGDR
			DCLK2
			SCUBE1
			ALK
			PCK2
			SLC35F3
			FOLH1
			LY96
			ACAT2
			TRIL
			TLE2
			RBFA
			FGF1
			CARD17
			CCDC9B
			IL1RAPL2
			AP2A2
			IGFALS
			CRYBB1
			F13A1
			MKX
			GRIA1
			CHEK2
			C1QTNF5
			ATN1
			SLC34A3
			ZNF449
			LPXN
			MAS1L
			CPZ
			RAB35
			BSPRY
			TRH
			CPS1
			CNMD
			PLA2G12A
			PRRX2
			RASGEF1A
			PTGR1
			LCN12
			FADS2
			SCUBE3
			GPSM3
			WNT9B
			OMG
			KLHDC7A
			KCNG1
			PRPF3
			RNF10
			EFNA4
			PLEKHM3
			HADHB
			PTCHD1
			KCNIP4
			OGFOD2
			LEFTY2
			CLEC18A
			TTC9C
			FAM180A
			HOXB7
			CYP39A1
			MS4A7
			ARNT2
			ADAMTSL1
			SUPT5H
			AADAT
			ATP10B
			IMPA1
			APC
			TBX19
			COL8A1
			TMEM259
			B4GALNT4
			ARHGAP39
			ABCA2
			HSF2BP
			LDHAL6B
			WDR60
			SIDT2
			TRIM9
			OTULINL
			PRPS1
			TAGLN
			SNED1
			APOC2
			FOLR1
			KLRB1
			LYZL1
			PANK2
			HSD17B4
			CREG1
			ZNF691
			BDKRB2
			KCNK2
			BMP8B
			FDCSP
			MRPL17
			TPM1
			NCAN
			POM121L10P
			TDRD10
			SCD
			CDH15
			JAM3
			GCGR
			TMEM99
			STARD3NL
			SPHKAP
			RBPJ
			SNTB1
			FBXL7
			RLN3
			RASGRP2
			DCUN1D4
			SNAI1
			FADS3
			ENPEP
			SLC6A20
			TBC1D31
			NLRP7
			HOXB2
			EPHA10
			GLI2
			HMGCS1
			CD200R1
			CPA6
			CYB5A
			EFHC2
			CEBPA-DT
			RNF215
			MAN2A1
			MMP13
			FAM81A
			DTWD1
			C5
			CUX2
			CXCR6
			VPS9D1
			SPP1
			DOK1
			PFKL
			FADS1
			BTN2A1
			MATN2
			HEBP1
			GPR18
			IL20RA
			YY1
			CADM4
			ANXA1
			LIX1
			MYOM1
			STRIP2
			RELL1
			RPS6KL1
			TMEM234
			CISH
			PYROXD2
			LINC00641
			PLA2G4A
			MBD4
			PLPP4
			SIGLECL1
			TTC12
			IER5L
			NUDCD3
			MYH7
			OR1A2
			RELN
			SLC7A3
			SBSPON
			INSIG1
			BLVRA
			IFT46
			KCNE1
			VEZT
			CACYBP
			MYOZ1
			MAP4
			MTNR1A
			PRAMENP
			ALG1
			MCMDC2
			MYO1B
			LYSMD1
			MSMO1
			EDN3
			PTPRA
			SAMD1
			OLR1
			APMAP
			PEX13
			SH3BP1
			KIAA1217
			DENND2A
			CEP78
			EGLN2
			GYG1
			PUSL1
			SERINC1
			KIF2B
			SLC16A12
			OR3A2
			CUBN
			TIAM2
			CORIN
			ITGB4
			ZZEF1
			EEF2
			MT4
			MAP4K4
			CELSR2
			ATP10A
			CASKIN1
			CBY1
			LTA
			FABP7
			NBDY
			SPTBN2
			VGLL4
			MPLKIP
			DCP1B
			TGFB2
			GLT8D2
			ANKRD16
			ADAMTS5
			BMP7
			GPR88
			KHK
			CHMP5
			FAM95B1
			NR1H4
			CAMK2B
			ABCB9
			USP25
			SLC9A9
			PCTP
			PARVA
			ZDHHC4
			DENR
			IPO9
			C20orf141
			CNFN
			ZNF182
			TBL1XR1
			TLE6
			CYP2W1
			KCNN2
			PHYHIPL
			RHD
			YAP1
			EXOC6B
			COMMD3
			SULT2B1
			ATG4A
			HTATIP2
			GLIS1
			IGFBP1
			CDC14A
			GMPR2
			RNMT
			CA2
			MKKS
			PLD2
			MAP7D3
			ARHGAP32
			TBC1D4
			AIRE
			TRA2A
			DCSTAMP
			SLC20A2
			S100Z
			MRPL11
			CRLF3
			ZNF536
			CARD16
			MYH14
			ZNF92
			DDAH1
			ADAMTSL3
			GTF2H4
			CD163L1
			SDHD
			DSEL
			CLCN3
			PCID2
			ABRACL
			LHFPL6
			RNF157
			NCF4
			ZG16B
			MMP28
			TMEM132A
			FTL
			PSMC1
			HTR2A
			FAH
			TIMM29
			PMP2
			ADGRG4
			GRIN2C
			ARPP21
			C5orf46
			SASH3
			SLC10A3
			SELENOI
			HKDC1
			DHRS13
			GPD1
			LTA4H
			SEMA4G
			PRPF31
			SCNM1
			HSPA1A
			LINC00892
			BAALC
			DACT1
			CLIC2
			AKR7L
			NIM1K
			AGAP9
			PABPC4L
			MPV17L
			FGF3
			DUBR
			MMP11
			PPIE
			COL9A3
			DUT
			DKK2
			CENPW
			PPP1R1C
			FBLN2
			ZNF423
			PEX11A
			PITX1
			CBLN1
			NRP2
			BRSK1
			EGLN3
			EPB41L4A-DT
			DKK3
			RASSF4
			HSDL2
			MED8
			TMEM38A
			TERF2
			STAC
			RTL3
			B3GAT1
			MDFI
			PTK2B
			RAMP2
			PODNL1
			SFRP2
			TTBK1
			ASAP1
			NECAP2
			IRS2
			HOXC4
			CHRNB4
			PSTPIP1
			VPS18
			THBS2
			SWI5
			PTGDS
			LRMDA
			COL5A2
			SNX5
			CKAP4
			HNRNPK
			PCDHGA3
			ZNF671
			PRSS58
			MAGI2
			BMPER
			ZNF613
			ANAPC1
			CMTM8
			CALCOCO1
			BCKDHB
			RAB11FIP3
			CST3
			GABRE
			CHST10
			TRAP1
			CYP19A1
			EIF2D
			ZNF300
			CDKN2A
			PEX10
			CA5B
			SUMO3
			KCNMB2
			ADCY2
			EIF5A2
			EPM2A
			PPP1R3C
			EBF2
			IRF6
			MYL6
			FOXF2
			PCLAF
			NDNF
			COL14A1
			SELENOP
			KLF8
			LXN
			DES
			LGR5
			TMEM263
			CRELD1
			ID1
			LARGE2
			CCDC178
			MRPL27
			GNAO1
			MED11
			ACSF2
			DAB1
			TRIT1
			FOXC1
			KCNK6
			LRCH1
			KRT6C
			SFXN5
			GEMIN6
			CYP26A1
			EFEMP1
			SLC35G1
			GPC4
			S100A3
			NDP
			SYT9
			HOXB3
			SLC16A9
			RMND5B
			RNASEH2C
			TAOK2
			NPY1R
			CPN2
			GABRG3
			C1S
			LMX1A
			SCMH1
			FAT1
			NOX4
			PROCR
			BEST3
			PPARG
			CELF3
			GPR37
			MEG3

## Sheet: non-macular DE gene in each set
TABLE S3. Comparison of differential expressed genes in non-macular AMD RPE/choroid.
macular GSE29801 dataset	macular RNAseq GSE135092 dataset	current re-analysis	meta-gene
APLN	MTND4P12	FAM156A	CHRAC1
ARL9	CMTM2	C9orf16	SCGB1D1
BIRC5		STX16	EIF4A2
CCL17		PTBP2	PTBP2
CCL2		LUC7L3	SLC39A8
CCL8		PRKAB2	GLYR1
CD1D		SLC39A8	C9orf16
CD48		HNRNPH1	C12orf76
CRLF1		RUNX1T1	CMTM2
CSF3		POFUT2	ZSCAN18
CXCL1		NKTR	DDAH2
CXCL10		PHC1	ARL11
CXCL9		CHRAC1	SELPLG
DCT		MIAT	LOXL3
DLL4		PDE4C	SFRP1
EGR3		MEG3	WASF1
ELN		NPIPA1	STX16
FCGR1B		CRAMP1	SUCLA2
GBP1		WDR27	ZNF280D
GBP3		ZDHHC11	HNRNPH1
GBP5		PKD1P1	KBTBD12
GJB2		EXOSC4	PLB1
GPR84		ZSCAN18	TMIGD2
HK2		RBM5	SLC35E4
HLA-DQA2		SCAND1	DIAPH2
IDO1		ZDHHC24	C7orf31
IL1B		CHADL	PARM1
IL4I1		C12orf76	PAWR
INHBB		KLK11	DOK1
ITLN1		SCGB3A1	AARS2
KCNK17		EIF4A2	SELENOI
KIF25		FAM155A	PDCD4
LHX6		PAGR1	SLC29A4
LY6K		CCDC125	COA5
MAGED4B		SCGB1D1	C1QTNF5
MALAT1		SCGB1D2	OSCAR
MYO1E		AARS2	TNNT1
NAV2		ANKRD10	CD300LF
NCOA7		ZNF280D	RUNX1T1
NR4A2		ATP5F1D	FANCL
PBLD		MIRLET7BHG	RXYLT1
PDE1A		MSRA	SUPT7L
PEAR1		SUCLA2	POFUT2
PLAC4		CST5	ME1
RBM3		SLC25A27	CCDC125
RPL23AP32		DIAPH2	C15orf39
SDCBP		THSD1	ANKRD10
SERPINE3		ASAP2	CHADL
SERTAD4		HGH1	HLCS
SNHG7		KIAA0895L	HS6ST1
SP100		H2BC21	AP3S1
SYT15		HIPK1	TMEM216
SYTL3		IFNAR1	INTU
TNFAIP3		CEP126	ZNF83
TRPM3		ZNF83	WAS
UBD		SLC29A4	TNFAIP8L2
UBQLNL		RICTOR	RPP25L
ADAMTS5			PLA2G4C
HSPA1A			ZCCHC9
KLRB1			RTL8C
SLCO1B3			SHANK2
TDRD10			RAB8A
MIAT			ZDHHC24
SCGB1D1			HYKK
SCGB1D2			EVI2A
WDR27			SPIN3
ZDHHC11			C1QTNF9B
			RBM5
			TUSC3
			BUD13
			PLBD2
			KLK11
			WDR27
			PLPP7
			CA5B
			LRRN1
			PPP1R13B
			SLC40A1
			SH3BP1
			CRAMP1
			LUC7L3
			PRKAB2
			STIM1
			NPR3
			HLA-DRB5
			PNMA1
			TBC1D1
			FTL
			GNB1L
			C16orf54
			CNKSR3
			WDR6
			ZDHHC11
			CTR9
			VTI1A
			AKR7L
			VEPH1
			SPINK4
			IRF2BPL
			UBAC1
			PFKM
			ASB16
			RHOQ
			SCGB1D2
			ZNF627
			TPK1
			LINC01126
			DDHD2
			TMEM104
			PJA1
			ARFGEF2
			CD7
			DESI1
			NAPA
			CCDC146
			KATNAL2
			AMY1C
			MEG3
			RBMX
			CYP39A1
			FAN1
			SLC34A3
			NKTR
			MFRP
			NDC1
			MASP2
			TIMP3
			ANAPC15
			PEX16
			DNAJB1
			FUT7
			KIFAP3
			IFNAR1
			TYROBP
			HOMER2
			FUCA2
			IGFALS
			TSC22D1-AS1
			SUPT6H
			RBM19
			ADAMTS5
			ATL1
			SUSD3
			PLXNB3
			SH2D2A
			PEBP4
			SLC26A11
			FAM155A
			RNASE6
			XPO1
			DPYSL3
			TMSB4X
			HSBP1
			ACBD5
			OAZ1
			FEZ1
			ATG4B
			NOS2
			ATL3
			GALNT1
			SYT17
			ARMCX1
			TBC1D3F
			GPSM3
			DIDO1
			VAC14
			SCAF1
			CLTRN
			MICAL1
			LTB
			CNTFR-AS1
			AKT2
			ANKS1A
			OXR1
			PSTPIP1
			COG3
			S1PR4
			ITGA3
			GNPAT
			MIAT
			VNN1
			SIX3
			SH3BGRL3
			YTHDC1
			ALDH9A1
			SLC26A4
			EHD4
			FAM78A
			IL18
			SIX2
			BTC
			SPATA13
			FYB2
			GZMM
			CDSN
			HMGN1
			NOP10
			CFD
			PIK3R3
			SLC2A12
			CLUH
			USP5
			GDF1
			POU5F1P3
			GKAP1
			ATP4B
			MSRA
			C2CD5
			ABCA2
			ZFP14
			CEP104
			PTPRK
			CNNM4
			EVL
			HCRTR1
			MDC1
			MTCH1
			PCDHB10
			USP28
			EMID1
			COL8A1
			HPD
			SHKBP1
			SCG5
			FKBP1B
			MYO1F
			GMFG
			ARRB2
			TRAK1
			GINM1
			CEACAM3
			RASGRP4
			PTGES2
			CLUAP1
			PYCARD
			SLCO1B3
			XXYLT1
			CLPTM1
			PDPN
			RNASET2
			ADD1
			SDF2
			CLDND2
			ARHGAP21
			JMJD4
			ITGA6
			FAIM
			TREX1
			TRAPPC2
			KLRB1
			SIT1
			GOPC
			BCAP29
			SYNE1
			SLC25A27
			SLC6A20
			PRRT2
			MFSD11
			FOLR1
			STRIP2
			CETN2
			MARVELD2
			LY6G5B
			AJAP1
			SLC13A3
			FLCN
			ITGAE
			CEP126
			RAD18
			FADS3
			CD37
			ATP10B
			DPP8
			MYO7B
			LINC02733
			CLDND1
			NDRG1
			CLK4
			DMTF1
			CCDC25
			PELO
			PWWP2A
			APOM
			TRIQK
			IPO5P1
			VEZT
			PILRA
			CBX5
			LHX2
			SNX3
			RSPO3
			UROC1
			NLRC3
			KRT86
			SNCG
			RYR1
			RTL10
			PTPN7
			CCDC14
			SOWAHA
			IFNA10
			DHCR24
			MT1B
			TRIM52
			CACYBP
			BBS9
			PTPRD
			SKI
			OPLAH
			HINFP
			ELMOD1
			RC3H1
			ZGRF1
			ZC3H15
			TENT4A
			SDC4
			HSPB8
			TDRD10
			NSUN6
			TMEM161B-AS1
			SLA2
			ARHGAP9
			GRPR
			VOPP1
			KIAA1143
			SLC4A2
			SNX20
			KCTD21
			AP2A2
			CROCCP2
			MRNIP
			AIP
			ACYP1
			SUCO
			COA7
			FNIP1
			BSDC1
			GSTK1
			FAM174B
			CCDC9B
			RAI14
			CALM3
			PAN2
			RAD21
			GCFC2
			IFI27L2
			TAOK3
			MEA1
			SLC39A12
			ARHGEF39
			TRO
			CYP4X1
			NUDT13
			MPHOSPH9
			DOK2
			MADD
			EML3
			JMJD8
			MYRIP
			TGFB2
			CRYBB1
			ARHGEF7
			DGKH
			GOSR1
			KCTD10
			TUSC2
			NPRL2
			BMP2
			BAIAP2L2
			MYO5C
			CCDC90B
			CACNA1C
			TLCD4
			CD200R1
			PHYKPL
			DDX51
			LINGO4
			TMEM141
			LBX2-AS1
			SESN1
			RFC3
			ZNF177
			RBBP9
			LRATD1
			CD52
			NANOS1
			LAYN
			SLC6A16
			TMEM42
			PSMD10
			CHAC1
			DDX17
			WDR59
			SLC23A2
			ZNF175
			GPR158
			P2RX3
			SLC16A12
			PDSS1
			RCVRN
			NT5DC2
			SRSF10
			MRPL51
			PRDM16
			CLDN11
			GIMAP2
			CPN1
			EIF4EBP2
			PCOLCE2
			ARFGEF1
			ST3GAL5
			SFRP5
			SRPK2
			TRIM60
			HGH1
			MRE11
			BLVRB
			CCDC9
			SFXN3
			MAPK10
			FAHD2A
			SET
			BSPRY
			RBM25
			PPP1R3C
			FGD3
			TAMM41
			MUC4
			DCDC2
			SYBU
			CD109
			ANPEP
			RGS19
			DAG1
			PRDM16-DT
			GPR4
			LCK
			HSPA1A
			RP9P
			FAM151A
			FAM138B
			PDCD6IPP2
			PRPH2
			AXDND1
			ASCC1

## Sheet: macular DE gene stat
TABLE S4. Meta-gene list of differential expressed genes in macular AMD RPE/choroid.
EntrezID	Name	Fg	Combined p-value	Effect
84624	FNDC1	-47.991	1.7178e-05	Up-regulated
4060	LUM	-46.502	1.7549e-05	Up-regulated
131578	LRRC15	-40.042	0.00019227	Up-regulated
55827	DCAF6	40.05	0.00019227	Down-regulated
9547	CXCL14	-38.22	0.00032493	Up-regulated
5803	PTPRZ1	-38.086	0.00032493	Up-regulated
64093	SMOC1	37.387	0.00038828	Down-regulated
8148	TAF15	-35.072	0.0010174	Up-regulated
4804	NGFR	-34.669	0.0010943	Up-regulated
3371	TNC	-31.912	0.0027207	Up-regulated
1118	CHIT1	-31.852	0.0027207	Up-regulated
3381	IBSP	-31.756	0.0027207	Up-regulated
1515	CTSV	-31.612	0.0027207	Up-regulated
7066	THPO	31.517	0.0027207	Down-regulated
100128731	OST4	31.747	0.0027207	Down-regulated
2619	GAS1	32.158	0.0027207	Down-regulated
2224	FDPS	-31.247	0.0027787	Up-regulated
84466	MEGF10	-31.106	0.0027787	Up-regulated
83473	KATNAL2	31.124	0.0027787	Down-regulated
6695	SPOCK1	-30.827	0.0028738	Up-regulated
80131	LRRC8E	-30.691	0.0028738	Up-regulated
9946	CRYZL1	-30.683	0.0028738	Up-regulated
440087	SMCO3	30.628	0.0028738	Down-regulated
9435	CHST2	-30.426	0.0030245	Up-regulated
23259	DDHD2	-30.257	0.0030245	Up-regulated
4257	MGST1	30.298	0.0030245	Down-regulated
342035	GLDN	-30.05	0.0032099	Up-regulated
9076	CLDN1	-29.913	0.0033009	Up-regulated
260429	PRSS33	-29.79	0.0033127	Up-regulated
5325	PLAGL1	29.758	0.0033127	Down-regulated
1303	COL12A1	-29.602	0.0034382	Up-regulated
2274	FHL2	29.541	0.0034382	Down-regulated
151056	PLB1	29.412	0.0035414	Down-regulated
57633	LRRN1	-29.252	0.003552	Up-regulated
64111	NPVF	-29.22	0.003552	Up-regulated
170589	GPHA2	29.301	0.003552	Down-regulated
84631	SLITRK2	-29.09	0.0036718	Up-regulated
1298	COL9A2	-28.859	0.0037932	Up-regulated
170690	ADAMTS16	-28.856	0.0037932	Up-regulated
5523	PPP2R3A	-28.837	0.0037932	Up-regulated
54829	ASPN	-28.75	0.0037932	Up-regulated
80208	SPG11	-28.75	0.0037932	Up-regulated
23336	SYNM	-28.472	0.0038988	Up-regulated
2899	GRIK3	-28.46	0.0038988	Up-regulated
284361	EMC10	-28.458	0.0038988	Up-regulated
10418	SPON1	-28.45	0.0038988	Up-regulated
50614	GALNT9	28.494	0.0038988	Down-regulated
8522	GAS7	-28.356	0.0039076	Up-regulated
138716	RPP25L	28.388	0.0039076	Down-regulated
167127	UGT3A2	-28.297	0.003936	Up-regulated
5089	PBX2	-28.011	0.0043374	Up-regulated
5260	PHKG1	-28.005	0.0043374	Up-regulated
91461	PKDCC	27.765	0.004672	Down-regulated
23452	ANGPTL2	27.766	0.004672	Down-regulated
6519	SLC3A1	-27.617	0.004828	Up-regulated
316	AOX1	27.655	0.004828	Down-regulated
10647	SCGB1D2	-27.475	0.0050679	Up-regulated
260293	CYP4X1	27.431	0.0050834	Down-regulated
2925	GRPR	-27.362	0.0051598	Up-regulated
57692	MAGEE1	-27.24	0.0052466	Up-regulated
26002	MOXD1	-27.22	0.0052466	Up-regulated
23208	SYT11	-27.188	0.0052466	Up-regulated
83690	CRISPLD1	-27.185	0.0052466	Up-regulated
9823	ARMCX2	27.078	0.0054301	Down-regulated
148398	SAMD11	27.005	0.0055303	Down-regulated
116113	FOXP4	26.884	0.0057614	Down-regulated
2309	FOXO3	-26.656	0.0063116	Up-regulated
493869	GPX8	26.603	0.0063754	Down-regulated
55326	AGPAT5	-26.569	0.0063823	Up-regulated
8326	FZD9	-26.364	0.0069121	Up-regulated
374654	KIF7	26.336	0.0069121	Down-regulated
79006	METRN	-26.288	0.0069697	Up-regulated
6664	SOX11	-26.221	0.0069961	Up-regulated
148	ADRA1A	26.243	0.0069961	Down-regulated
10590	SCGN	-26.094	0.0071322	Up-regulated
220296	HEPACAM	-26.052	0.0071322	Up-regulated
22980	TCF25	-26.022	0.0071322	Up-regulated
1293	COL6A3	-26.011	0.0071322	Up-regulated
3953	LEPR	26.073	0.0071322	Down-regulated
23787	MTCH1	26.113	0.0071322	Down-regulated
1718	DHCR24	-25.874	0.007414	Up-regulated
729993	SHISA9	-25.826	0.007414	Up-regulated
3065	HDAC1	25.823	0.007414	Down-regulated
9046	DOK2	25.887	0.007414	Down-regulated
57685	CACHD1	25.786	0.0074519	Down-regulated
55276	PGM2	-25.727	0.0075606	Up-regulated
7869	SEMA3B	-25.705	0.0075606	Up-regulated
5596	MAPK4	-25.659	0.0076374	Up-regulated
2817	GPC1	-25.63	0.0076508	Up-regulated
653	BMP5	25.543	0.0077919	Down-regulated
11329	STK38	25.557	0.0077919	Down-regulated
83401	ELOVL3	25.464	0.0079956	Down-regulated
1134	CHRNA1	-25.431	0.0080306	Up-regulated
4883	NPR3	25.25	0.0086398	Down-regulated
344148	NCKAP5	-25.188	0.0087983	Up-regulated
80896	NPL	25.164	0.0088069	Down-regulated
146	ADRA1D	-25.105	0.0089145	Up-regulated
5988	RFPL1	-24.982	0.0089145	Up-regulated
4643	MYO1E	-24.947	0.0089145	Up-regulated
956	ENTPD3	-24.936	0.0089145	Up-regulated
7225	TRPC6	-24.929	0.0089145	Up-regulated
1030	CDKN2B	-24.927	0.0089145	Up-regulated
25805	BAMBI	24.923	0.0089145	Down-regulated
8854	ALDH1A2	24.954	0.0089145	Down-regulated
147798	TMC4	25.02	0.0089145	Down-regulated
10406	WFDC2	25.077	0.0089145	Down-regulated
4047	LSS	-24.82	0.0091533	Up-regulated
1837	DTNA	-24.816	0.0091533	Up-regulated
22921	MSRB2	24.786	0.0091533	Down-regulated
54850	FBXL12	24.801	0.0091533	Down-regulated
159963	SLC5A12	-24.746	0.0091575	Up-regulated
2331	FMOD	24.765	0.0091575	Down-regulated
3855	KRT7	-24.613	0.0096524	Up-regulated
4784	NFIX	-24.553	0.009839	Up-regulated
5320	PLA2G2A	24.489	0.0099594	Down-regulated
63895	PIEZO2	24.499	0.0099594	Down-regulated
92521	SPECC1	-24.394	0.010057	Up-regulated
8674	VAMP4	24.404	0.010057	Down-regulated
983	CDK1	24.408	0.010057	Down-regulated
130733	TMEM178A	24.435	0.010057	Down-regulated
29929	ALG6	-24.301	0.010415	Up-regulated
84249	PSD2	-24.227	0.010455	Up-regulated
135228	CD109	-24.162	0.010455	Up-regulated
66004	LYNX1	-24.159	0.010455	Up-regulated
256472	TMEM151A	-24.154	0.010455	Up-regulated
5228	PGF	24.155	0.010455	Down-regulated
5179	PENK	24.16	0.010455	Down-regulated
79623	GALNT14	24.174	0.010455	Down-regulated
4849	CNOT3	24.192	0.010455	Down-regulated
55626	AMBRA1	-24.133	0.010476	Up-regulated
5021	OXTR	-24.11	0.010507	Up-regulated
1016	CDH18	24.093	0.010507	Down-regulated
199974	CYP4Z1	24.069	0.010546	Down-regulated
51196	PLCE1	-24.035	0.010634	Up-regulated
64106	NPFFR1	-23.906	0.011198	Up-regulated
55553	SOX6	-23.84	0.011246	Up-regulated
6282	S100A11	23.834	0.011246	Down-regulated
7165	TPD52L2	23.837	0.011246	Down-regulated
645	BLVRB	23.85	0.011246	Down-regulated
4354	MPP1	23.766	0.011522	Down-regulated
2191	FAP	-23.71	0.011524	Up-regulated
30061	SLC40A1	23.704	0.011524	Down-regulated
84182	MINDY4	23.707	0.011524	Down-regulated
169200	TMEM64	23.727	0.011524	Down-regulated
3682	ITGAE	23.684	0.011552	Down-regulated
79613	TANGO6	-23.665	0.011574	Up-regulated
9887	SMG7	23.638	0.011642	Down-regulated
6331	SCN5A	-23.578	0.011728	Up-regulated
84947	SERAC1	-23.565	0.011728	Up-regulated
57531	HACE1	-23.549	0.011728	Up-regulated
8673	VAMP8	23.554	0.011728	Down-regulated
23531	MMD	23.564	0.011728	Down-regulated
1758	DMP1	-23.516	0.011792	Up-regulated
4856	CCN3	-23.485	0.011792	Up-regulated
3176	HNMT	23.481	0.011792	Down-regulated
51063	CALHM2	23.489	0.011792	Down-regulated
10297	APC2	-23.429	0.011804	Up-regulated
79895	ATP8B4	23.397	0.011804	Down-regulated
93517	SDR42E1	23.405	0.011804	Down-regulated
115761	ARL11	23.415	0.011804	Down-regulated
163590	TOR1AIP2	23.416	0.011804	Down-regulated
152302	CIDECP1	23.434	0.011804	Down-regulated
7767	ZNF224	23.332	0.012086	Down-regulated
2825	GPR1	-23.259	0.012426	Up-regulated
7114	TMSB4X	23.241	0.012452	Down-regulated
1795	DOCK3	-23.197	0.01254	Up-regulated
55076	TMEM45A	23.186	0.01254	Down-regulated
140628	GATA5	23.198	0.01254	Down-regulated
3675	ITGA3	-23.167	0.012575	Up-regulated
26157	GIMAP2	23.145	0.012631	Down-regulated
23170	TTLL12	-23.1	0.012684	Up-regulated
1311	COMP	-23.089	0.012684	Up-regulated
51186	TCEAL9	23.085	0.012684	Down-regulated
397	ARHGDIB	23.114	0.012684	Down-regulated
5029	P2RY2	-23.035	0.012905	Up-regulated
1107	CHD3	22.982	0.013078	Down-regulated
79626	TNFAIP8L2	22.989	0.013078	Down-regulated
10370	CITED2	22.954	0.013172	Down-regulated
150356	CHADL	-22.928	0.013218	Up-regulated
4316	MMP7	-22.916	0.013218	Up-regulated
5136	PDE1A	-22.91	0.013218	Up-regulated
9955	HS3ST3A1	-22.876	0.013354	Up-regulated
4161	MC5R	-22.813	0.013643	Up-regulated
9283	GPR37L1	-22.805	0.013643	Up-regulated
5913	RAPSN	-22.755	0.013765	Up-regulated
22943	DKK1	-22.741	0.013765	Up-regulated
8528	DDO	-22.729	0.013765	Up-regulated
94233	OPN4	-22.721	0.013765	Up-regulated
5764	PTN	-22.716	0.013765	Up-regulated
57758	SCUBE2	22.717	0.013765	Down-regulated
7060	THBS4	-22.628	0.014227	Up-regulated
81617	CAB39L	-22.61	0.014227	Up-regulated
79961	DENND2D	22.616	0.014227	Down-regulated
6261	RYR1	-22.577	0.014297	Up-regulated
155051	CRYGN	22.58	0.014297	Down-regulated
55425	GPALPP1	22.543	0.01445	Down-regulated
8303	SNN	-22.445	0.015036	Up-regulated
60485	SAV1	22.419	0.01514	Down-regulated
388394	RPRML	-22.389	0.015272	Up-regulated
122060	SLAIN1	-22.36	0.01538	Up-regulated
57818	G6PC2	-22.352	0.01538	Up-regulated
22870	PPP6R1	-22.313	0.015553	Up-regulated
5796	PTPRK	-22.306	0.015553	Up-regulated
6422	SFRP1	-22.271	0.015728	Up-regulated
10627	MYL12A	22.255	0.015763	Down-regulated
153090	DAB2IP	-22.224	0.015912	Up-regulated
4833	NME4	22.211	0.015932	Down-regulated
2560	GABRB1	-22.184	0.016054	Up-regulated
219970	GLYATL2	-22.14	0.016301	Up-regulated
11101	ATE1	-22.044	0.016791	Up-regulated
54435	HCG4	22.034	0.016791	Down-regulated
9209	LRRFIP2	22.038	0.016791	Down-regulated
81562	LMAN2L	22.061	0.016791	Down-regulated
23671	TMEFF2	22.018	0.016838	Down-regulated
28965	SLC27A6	-21.937	0.017152	Up-regulated
341	APOC1	-21.937	0.017152	Up-regulated
29108	PYCARD	21.945	0.017152	Down-regulated
60313	GPBP1L1	21.966	0.017152	Down-regulated
23059	CLUAP1	21.921	0.017203	Down-regulated
65080	MRPL44	21.902	0.01727	Down-regulated
10391	CORO2B	-21.868	0.017365	Up-regulated
27304	MOCS3	-21.854	0.017365	Up-regulated
8874	ARHGEF7	-21.851	0.017365	Up-regulated
26751	SH3YL1	21.854	0.017365	Down-regulated
117245	PLAAT5	-21.811	0.017611	Up-regulated
26301	GBGT1	21.763	0.017915	Down-regulated
55160	ARHGEF10L	-21.738	0.01798	Up-regulated
8739	HRK	-21.726	0.01798	Up-regulated
6720	SREBF1	-21.708	0.01798	Up-regulated
116841	SNAP47	-21.698	0.01798	Up-regulated
11185	INMT	21.705	0.01798	Down-regulated
84570	COL25A1	21.729	0.01798	Down-regulated
118471	PRAP1	-21.686	0.018006	Up-regulated
10556	RPP30	21.674	0.018028	Down-regulated
11149	BVES	-21.661	0.018058	Up-regulated
6051	RNPEP	21.621	0.018312	Down-regulated
2194	FASN	-21.603	0.018389	Up-regulated
125061	AFMID	21.583	0.018474	Down-regulated
1468	SLC25A10	-21.57	0.018508	Up-regulated
23769	FLRT1	-21.545	0.018648	Up-regulated
149297	FAM78B	-21.535	0.018656	Up-regulated
8690	JRKL	21.49	0.018962	Down-regulated
84870	RSPO3	21.471	0.019049	Down-regulated
57537	SORCS2	-21.454	0.019117	Up-regulated
6343	SCT	21.441	0.019154	Down-regulated
6586	SLIT3	21.426	0.019209	Down-regulated
8650	NUMB	21.415	0.019221	Down-regulated
100131176	WDR86-AS1	21.361	0.019628	Down-regulated
4897	NRCAM	-21.331	0.019814	Up-regulated
6272	SORT1	-21.25	0.02026	Up-regulated
59335	PRDM12	21.248	0.02026	Down-regulated
64518	TEKT3	21.251	0.02026	Down-regulated
2243	FGA	21.255	0.02026	Down-regulated
93145	OLFM2	-21.205	0.020394	Up-regulated
2589	GALNT1	-21.191	0.020394	Up-regulated
54596	L1TD1	21.192	0.020394	Down-regulated
2624	GATA2	21.212	0.020394	Down-regulated
4232	MEST	21.213	0.020394	Down-regulated
1601	DAB2	21.18	0.02041	Down-regulated
1474	CST6	-21.159	0.020442	Up-regulated
23547	LILRA4	-21.155	0.020442	Up-regulated
9625	AATK	-21.149	0.020442	Up-regulated
746	TMEM258	21.144	0.020442	Down-regulated
440956	IQCF6	21.131	0.020485	Down-regulated
56944	OLFML3	21.12	0.020504	Down-regulated
80150	ASRGL1	-21.06	0.020666	Up-regulated
11012	KLK11	-21.055	0.020666	Up-regulated
788	SLC25A20	21.054	0.020666	Down-regulated
623	BDKRB1	21.055	0.020666	Down-regulated
84307	ZNF397	21.073	0.020666	Down-regulated
79987	SVEP1	21.085	0.020666	Down-regulated
23585	TMEM50A	21.032	0.020721	Down-regulated
11167	FSTL1	21.035	0.020721	Down-regulated
339983	NAT8L	-20.989	0.020923	Up-regulated
3730	ANOS1	-20.987	0.020923	Up-regulated
3214	HOXB4	20.994	0.020923	Down-regulated
23127	COLGALT2	-20.972	0.020991	Up-regulated
199857	ALG14	-20.93	0.021186	Up-regulated
5365	PLXNB3	-20.926	0.021186	Up-regulated
136895	C7orf31	-20.907	0.021186	Up-regulated
57649	PHF12	20.897	0.021186	Down-regulated
155	ADRB3	20.898	0.021186	Down-regulated
286133	SCARA5	20.906	0.021186	Down-regulated
92689	FAM114A1	20.927	0.021186	Down-regulated
9019	MPZL1	20.889	0.021188	Down-regulated
91937	TIMD4	20.86	0.0214	Down-regulated
3752	KCND3	-20.841	0.02146	Up-regulated
1652	DDT	20.838	0.02146	Down-regulated
4817	NIT1	20.83	0.021463	Down-regulated
285	ANGPT2	-20.819	0.021502	Up-regulated
10085	EDIL3	-20.781	0.021769	Up-regulated
1496	CTNNA2	-20.777	0.021769	Up-regulated
5795	PTPRJ	-20.714	0.022227	Up-regulated
25924	MYRIP	-20.711	0.022227	Up-regulated
3786	KCNQ3	-20.708	0.022227	Up-regulated
392255	GDF6	20.676	0.02248	Down-regulated
2266	FGG	20.662	0.022545	Down-regulated
7941	PLA2G7	20.627	0.02284	Down-regulated
4093	SMAD9	20.609	0.022942	Down-regulated
3481	IGF2	20.596	0.023004	Down-regulated
26515	TIMM10B	-20.567	0.023065	Up-regulated
55930	MYO5C	-20.539	0.023065	Up-regulated
1160	CKMT2	-20.533	0.023065	Up-regulated
2139	EYA2	20.533	0.023065	Down-regulated
6741	SSB	20.545	0.023065	Down-regulated
2762	GMDS	20.552	0.023065	Down-regulated
283219	KCTD21	20.557	0.023065	Down-regulated
132160	PPM1M	20.571	0.023065	Down-regulated
2670	GFAP	-20.522	0.023098	Up-regulated
166614	DCLK2	-20.504	0.023211	Up-regulated
1393	CRHBP	20.483	0.023211	Down-regulated
5729	PTGDR	20.49	0.023211	Down-regulated
64407	RGS18	20.492	0.023211	Down-regulated
80274	SCUBE1	20.473	0.023243	Down-regulated
238	ALK	-20.459	0.023324	Up-regulated
5106	PCK2	20.447	0.023377	Down-regulated
148641	SLC35F3	-20.439	0.023389	Up-regulated
2346	FOLH1	-20.424	0.023476	Up-regulated
23643	LY96	20.388	0.023786	Down-regulated
39	ACAT2	-20.339	0.024251	Up-regulated
9865	TRIL	-20.3	0.024317	Up-regulated
2246	FGF1	-20.3	0.024317	Up-regulated
79863	RBFA	-20.299	0.024317	Up-regulated
440068	CARD17	20.306	0.024317	Down-regulated
7089	TLE2	20.317	0.024317	Down-regulated
388115	CCDC9B	-20.273	0.024521	Up-regulated
26280	IL1RAPL2	-20.249	0.024676	Up-regulated
161	AP2A2	20.246	0.024676	Down-regulated
3483	IGFALS	-20.223	0.024857	Up-regulated
2890	GRIA1	-20.178	0.025068	Up-regulated
1414	CRYBB1	20.182	0.025068	Down-regulated
2162	F13A1	20.19	0.025068	Down-regulated
283078	MKX	20.192	0.025068	Down-regulated
11200	CHEK2	20.166	0.025136	Down-regulated
114902	C1QTNF5	-20.15	0.025241	Up-regulated
1822	ATN1	-20.137	0.025316	Up-regulated
142680	SLC34A3	-20.13	0.02532	Up-regulated
203523	ZNF449	-20.112	0.025449	Up-regulated
116511	MAS1L	-20.069	0.025734	Up-regulated
7200	TRH	-20.064	0.025734	Up-regulated
54836	BSPRY	-20.061	0.025734	Up-regulated
11021	RAB35	-20.054	0.025734	Up-regulated
8532	CPZ	20.049	0.025734	Down-regulated
9404	LPXN	20.071	0.025734	Down-regulated
11061	CNMD	-20.035	0.025756	Up-regulated
1373	CPS1	20.036	0.025756	Down-regulated
221002	RASGEF1A	-19.993	0.026162	Up-regulated
81579	PLA2G12A	-19.984	0.026162	Up-regulated
51450	PRRX2	19.981	0.026162	Down-regulated
9415	FADS2	-19.97	0.026216	Up-regulated
286256	LCN12	-19.952	0.026216	Up-regulated
22949	PTGR1	19.952	0.026216	Down-regulated
222663	SCUBE3	19.952	0.026216	Down-regulated
63940	GPSM3	19.927	0.026432	Down-regulated
4974	OMG	-19.902	0.026655	Up-regulated
7484	WNT9B	-19.896	0.026655	Up-regulated
127707	KLHDC7A	-19.852	0.026975	Up-regulated
3755	KCNG1	19.853	0.026975	Down-regulated
9129	PRPF3	19.862	0.026975	Down-regulated
9921	RNF10	19.825	0.02723	Down-regulated
1945	EFNA4	19.816	0.027269	Down-regulated
389072	PLEKHM3	-19.805	0.027325	Up-regulated
3032	HADHB	19.797	0.02735	Down-regulated
80333	KCNIP4	-19.786	0.02739	Up-regulated
139411	PTCHD1	-19.782	0.02739	Up-regulated
79676	OGFOD2	-19.747	0.02775	Up-regulated
7044	LEFTY2	-19.726	0.027916	Up-regulated
348174	CLEC18A	-19.691	0.027916	Up-regulated
9915	ARNT2	-19.686	0.027916	Up-regulated
6829	SUPT5H	-19.68	0.027916	Up-regulated
389558	FAM180A	-19.679	0.027916	Up-regulated
92949	ADAMTSL1	19.674	0.027916	Down-regulated
51302	CYP39A1	19.703	0.027916	Down-regulated
3217	HOXB7	19.709	0.027916	Down-regulated
283237	TTC9C	19.711	0.027916	Down-regulated
58475	MS4A7	19.721	0.027916	Down-regulated
91304	TMEM259	-19.665	0.027952	Up-regulated
324	APC	-19.652	0.027952	Up-regulated
338707	B4GALNT4	-19.643	0.027952	Up-regulated
23120	ATP10B	-19.639	0.027952	Up-regulated
1295	COL8A1	-19.639	0.027952	Up-regulated
51166	AADAT	-19.636	0.027952	Up-regulated
3612	IMPA1	-19.625	0.027952	Up-regulated
9095	TBX19	19.626	0.027952	Down-regulated
80728	ARHGAP39	-19.604	0.028151	Up-regulated
20	ABCA2	-19.582	0.02834	Up-regulated
11077	HSF2BP	-19.577	0.02834	Up-regulated
92483	LDHAL6B	-19.544	0.028592	Up-regulated
55112	WDR60	-19.541	0.028592	Up-regulated
51092	SIDT2	19.55	0.028592	Down-regulated
114088	TRIM9	-19.522	0.028769	Up-regulated
5631	PRPS1	-19.505	0.02884	Up-regulated
25992	SNED1	19.494	0.02884	Down-regulated
54491	OTULINL	19.495	0.02884	Down-regulated
6876	TAGLN	19.495	0.02884	Down-regulated
344	APOC2	-19.459	0.028849	Up-regulated
2348	FOLR1	-19.453	0.028849	Up-regulated
8804	CREG1	19.443	0.028849	Down-regulated
624	BDKRB2	19.445	0.028849	Down-regulated
3820	KLRB1	19.451	0.028849	Down-regulated
51058	ZNF691	19.459	0.028849	Down-regulated
3295	HSD17B4	19.463	0.028849	Down-regulated
84569	LYZL1	19.465	0.028849	Down-regulated
80025	PANK2	19.475	0.028849	Down-regulated
3776	KCNK2	-19.434	0.028895	Up-regulated
656	BMP8B	-19.416	0.029029	Up-regulated
260436	FDCSP	-19.413	0.029029	Up-regulated
63875	MRPL17	19.405	0.029065	Down-regulated
7168	TPM1	19.399	0.029076	Down-regulated
1463	NCAN	-19.391	0.029107	Up-regulated
646074	POM121L10P	19.373	0.029281	Down-regulated
126668	TDRD10	19.357	0.02942	Down-regulated
1013	CDH15	-19.338	0.029508	Up-regulated
6319	SCD	-19.332	0.029508	Up-regulated
2642	GCGR	-19.329	0.029508	Up-regulated
83700	JAM3	19.334	0.029508	Down-regulated
147184	TMEM99	19.31	0.029698	Down-regulated
83930	STARD3NL	19.29	0.029752	Down-regulated
80309	SPHKAP	19.293	0.029752	Down-regulated
3516	RBPJ	19.296	0.029752	Down-regulated
6641	SNTB1	-19.273	0.029904	Up-regulated
23194	FBXL7	19.264	0.029963	Down-regulated
10235	RASGRP2	-19.237	0.030002	Up-regulated
3995	FADS3	-19.235	0.030002	Up-regulated
23142	DCUN1D4	19.241	0.030002	Down-regulated
6615	SNAI1	19.243	0.030002	Down-regulated
117579	RLN3	19.252	0.030002	Down-regulated
54716	SLC6A20	-19.205	0.030268	Up-regulated
2028	ENPEP	19.206	0.030268	Down-regulated
93594	TBC1D31	19.178	0.030564	Down-regulated
284656	EPHA10	-19.146	0.030901	Up-regulated
3157	HMGCS1	-19.136	0.030901	Up-regulated
57094	CPA6	-19.13	0.030901	Up-regulated
2736	GLI2	19.118	0.030901	Down-regulated
199713	NLRP7	19.119	0.030901	Down-regulated
3212	HOXB2	19.127	0.030901	Down-regulated
131450	CD200R1	19.143	0.030901	Down-regulated
1528	CYB5A	19.113	0.030905	Down-regulated
80258	EFHC2	-19.105	0.030914	Up-regulated
80054	CEBPA-DT	19.102	0.030914	Down-regulated
200312	RNF215	-19.092	0.030988	Up-regulated
4124	MAN2A1	-19.083	0.03105	Up-regulated
4322	MMP13	-19.067	0.031203	Up-regulated
145773	FAM81A	-19.06	0.031228	Up-regulated
56986	DTWD1	19.045	0.031371	Down-regulated
23316	CUX2	-19.016	0.031696	Up-regulated
727	C5	19.007	0.031696	Down-regulated
10663	CXCR6	19.011	0.031696	Down-regulated
9605	VPS9D1	-18.986	0.03191	Up-regulated
6696	SPP1	-18.983	0.03191	Up-regulated
3992	FADS1	-18.957	0.032091	Up-regulated
5211	PFKL	-18.955	0.032091	Up-regulated
1796	DOK1	18.965	0.032091	Down-regulated
11120	BTN2A1	18.947	0.032145	Down-regulated
4147	MATN2	-18.922	0.032433	Up-regulated
50865	HEBP1	18.906	0.032601	Down-regulated
2841	GPR18	18.894	0.032701	Down-regulated
53832	IL20RA	-18.876	0.032726	Up-regulated
199731	CADM4	-18.874	0.032726	Up-regulated
7528	YY1	18.873	0.032726	Down-regulated
301	ANXA1	18.879	0.032726	Down-regulated
167410	LIX1	-18.855	0.032931	Up-regulated
768211	RELL1	-18.841	0.033012	Up-regulated
83694	RPS6KL1	-18.832	0.033012	Up-regulated
57464	STRIP2	-18.83	0.033012	Up-regulated
8736	MYOM1	18.835	0.033012	Down-regulated
56063	TMEM234	18.822	0.033057	Down-regulated
1154	CISH	18.816	0.033082	Down-regulated
283624	LINC00641	-18.752	0.033941	Up-regulated
84795	PYROXD2	18.75	0.033941	Down-regulated
5321	PLA2G4A	18.744	0.033956	Down-regulated
8930	MBD4	18.735	0.034023	Down-regulated
196051	PLPP4	-18.723	0.034146	Up-regulated
284369	SIGLECL1	18.716	0.034176	Down-regulated
54970	TTC12	-18.708	0.034224	Up-regulated
4625	MYH7	-18.695	0.034252	Up-regulated
23386	NUDCD3	-18.691	0.034252	Up-regulated
389792	IER5L	18.688	0.034252	Down-regulated
26189	OR1A2	18.7	0.034252	Down-regulated
5649	RELN	-18.67	0.034458	Up-regulated
84889	SLC7A3	-18.65	0.034648	Up-regulated
157869	SBSPON	-18.648	0.034648	Up-regulated
3638	INSIG1	-18.642	0.034672	Up-regulated
644	BLVRA	18.624	0.034746	Down-regulated
56912	IFT46	18.627	0.034746	Down-regulated
3753	KCNE1	18.628	0.034746	Down-regulated
27101	CACYBP	18.606	0.034819	Down-regulated
58529	MYOZ1	18.607	0.034819	Down-regulated
55591	VEZT	18.614	0.034819	Down-regulated
4134	MAP4	-18.601	0.034821	Up-regulated
4543	MTNR1A	-18.596	0.034821	Up-regulated
157777	MCMDC2	-18.587	0.034872	Up-regulated
56052	ALG1	-18.58	0.034872	Up-regulated
649179	PRAMENP	18.58	0.034872	Down-regulated
4430	MYO1B	-18.57	0.034952	Up-regulated
388695	LYSMD1	18.54	0.035366	Down-regulated
6307	MSMO1	-18.527	0.035384	Up-regulated
5786	PTPRA	-18.525	0.035384	Up-regulated
1908	EDN3	18.527	0.035384	Down-regulated
90378	SAMD1	18.491	0.035859	Down-regulated
4973	OLR1	-18.472	0.035955	Up-regulated
57136	APMAP	18.474	0.035955	Down-regulated
5194	PEX13	18.474	0.035955	Down-regulated
27147	DENND2A	-18.462	0.035989	Up-regulated
56243	KIAA1217	-18.459	0.035989	Up-regulated
84131	CEP78	18.452	0.035989	Down-regulated
23616	SH3BP1	18.453	0.035989	Down-regulated
112398	EGLN2	18.447	0.036001	Down-regulated
2992	GYG1	-18.436	0.036059	Up-regulated
126789	PUSL1	-18.435	0.036059	Up-regulated
57515	SERINC1	-18.424	0.036171	Up-regulated
84643	KIF2B	18.419	0.036176	Down-regulated
387700	SLC16A12	-18.395	0.036506	Up-regulated
4995	OR3A2	-18.38	0.036673	Up-regulated
8029	CUBN	-18.369	0.036764	Up-regulated
26230	TIAM2	-18.366	0.036764	Up-regulated
10699	CORIN	-18.347	0.037005	Up-regulated
3691	ITGB4	-18.312	0.037531	Up-regulated
23140	ZZEF1	-18.274	0.038063	Up-regulated
1938	EEF2	-18.272	0.038063	Up-regulated
84560	MT4	18.254	0.038289	Down-regulated
1952	CELSR2	-18.232	0.038544	Up-regulated
9448	MAP4K4	-18.231	0.038544	Up-regulated
57194	ATP10A	-18.224	0.038588	Up-regulated
57524	CASKIN1	-18.216	0.038666	Up-regulated
25776	CBY1	18.211	0.038668	Down-regulated
2173	FABP7	-18.198	0.038683	Up-regulated
550643	NBDY	18.199	0.038683	Down-regulated
4049	LTA	18.203	0.038683	Down-regulated
6712	SPTBN2	-18.189	0.03876	Up-regulated
9686	VGLL4	-18.184	0.038784	Up-regulated
196513	DCP1B	18.166	0.038942	Down-regulated
136647	MPLKIP	18.17	0.038942	Down-regulated
54522	ANKRD16	-18.143	0.039273	Up-regulated
7042	TGFB2	-18.138	0.039273	Up-regulated
11096	ADAMTS5	-18.132	0.039273	Up-regulated
83468	GLT8D2	18.131	0.039273	Down-regulated
655	BMP7	-18.125	0.039301	Up-regulated
54112	GPR88	18.119	0.039341	Down-regulated
3795	KHK	-18.107	0.03947	Up-regulated
51510	CHMP5	18.102	0.039498	Down-regulated
9971	NR1H4	18.084	0.039666	Down-regulated
100133036	FAM95B1	18.085	0.039666	Down-regulated
23457	ABCB9	-18.079	0.039675	Up-regulated
816	CAMK2B	-18.069	0.039675	Up-regulated
285195	SLC9A9	18.067	0.039675	Down-regulated
29761	USP25	18.07	0.039675	Down-regulated
55742	PARVA	18.048	0.039868	Down-regulated
58488	PCTP	18.051	0.039868	Down-regulated
128653	C20orf141	-18.023	0.040203	Up-regulated
55146	ZDHHC4	-18.016	0.040203	Up-regulated
55705	IPO9	-18.014	0.040203	Up-regulated
8562	DENR	18.02	0.040203	Down-regulated
84518	CNFN	18.009	0.040224	Down-regulated
7569	ZNF182	-17.999	0.040274	Up-regulated
79718	TBL1XR1	17.998	0.040274	Down-regulated
79816	TLE6	17.987	0.040399	Down-regulated
54905	CYP2W1	-17.968	0.040677	Up-regulated
3781	KCNN2	-17.961	0.040699	Up-regulated
84457	PHYHIPL	-17.959	0.040699	Up-regulated
6007	RHD	17.949	0.040806	Down-regulated
23233	EXOC6B	17.934	0.040854	Down-regulated
10413	YAP1	17.935	0.040854	Down-regulated
23412	COMMD3	17.938	0.040854	Down-regulated
115201	ATG4A	-17.911	0.041059	Up-regulated
10553	HTATIP2	17.907	0.041059	Down-regulated
6820	SULT2B1	17.913	0.041059	Down-regulated
148979	GLIS1	17.915	0.041059	Down-regulated
8731	RNMT	-17.9	0.041066	Up-regulated
326	AIRE	-17.868	0.041066	Up-regulated
3484	IGFBP1	-17.861	0.041066	Up-regulated
81501	DCSTAMP	-17.844	0.041066	Up-regulated
760	CA2	-17.836	0.041066	Up-regulated
9743	ARHGAP32	-17.836	0.041066	Up-regulated
9745	ZNF536	-17.834	0.041066	Up-regulated
8556	CDC14A	17.834	0.041066	Down-regulated
51292	GMPR2	17.836	0.041066	Down-regulated
6575	SLC20A2	17.838	0.041066	Down-regulated
5338	PLD2	17.839	0.041066	Down-regulated
29896	TRA2A	17.857	0.041066	Down-regulated
79649	MAP7D3	17.86	0.041066	Down-regulated
170591	S100Z	17.87	0.041066	Down-regulated
8195	MKKS	17.871	0.041066	Down-regulated
9882	TBC1D4	17.873	0.041066	Down-regulated
51379	CRLF3	17.874	0.041066	Down-regulated
114769	CARD16	17.881	0.041066	Down-regulated
65003	MRPL11	17.886	0.041066	Down-regulated
168374	ZNF92	-17.829	0.04107	Up-regulated
79784	MYH14	-17.826	0.04107	Up-regulated
23576	DDAH1	-17.822	0.041073	Up-regulated
2968	GTF2H4	-17.804	0.041278	Up-regulated
57188	ADAMTSL3	17.804	0.041278	Down-regulated
6392	SDHD	17.789	0.041404	Down-regulated
283316	CD163L1	17.793	0.041404	Down-regulated
1182	CLCN3	-17.776	0.041503	Up-regulated
92126	DSEL	-17.773	0.041503	Up-regulated
55795	PCID2	17.776	0.041503	Down-regulated
58527	ABRACL	17.768	0.041519	Down-regulated
10186	LHFPL6	-17.757	0.041654	Up-regulated
114804	RNF157	-17.75	0.041721	Up-regulated
4689	NCF4	17.742	0.041803	Down-regulated
79148	MMP28	-17.716	0.042143	Up-regulated
124220	ZG16B	17.719	0.042143	Down-regulated
3356	HTR2A	-17.696	0.042218	Up-regulated
54972	TMEM132A	-17.69	0.042218	Up-regulated
5700	PSMC1	-17.68	0.042218	Up-regulated
5375	PMP2	-17.677	0.042218	Up-regulated
2905	GRIN2C	-17.674	0.042218	Up-regulated
389336	C5orf46	-17.672	0.042218	Up-regulated
139378	ADGRG4	17.676	0.042218	Down-regulated
10777	ARPP21	17.683	0.042218	Down-regulated
2512	FTL	17.69	0.042218	Down-regulated
90580	TIMM29	17.691	0.042218	Down-regulated
2184	FAH	17.693	0.042218	Down-regulated
54440	SASH3	17.654	0.042501	Down-regulated
80201	HKDC1	-17.646	0.042569	Up-regulated
85465	SELENOI	-17.64	0.042569	Up-regulated
147015	DHRS13	-17.637	0.042569	Up-regulated
8273	SLC10A3	17.636	0.042569	Down-regulated
2819	GPD1	-17.619	0.042819	Up-regulated
4048	LTA4H	17.607	0.042986	Down-regulated
57715	SEMA4G	-17.587	0.043302	Up-regulated
26121	PRPF31	-17.558	0.043598	Up-regulated
79005	SCNM1	17.558	0.043598	Down-regulated
100128420	LINC00892	17.562	0.043598	Down-regulated
3303	HSPA1A	17.564	0.043598	Down-regulated
79870	BAALC	-17.544	0.043733	Up-regulated
51339	DACT1	17.544	0.043733	Down-regulated
1193	CLIC2	17.537	0.043796	Down-regulated
246181	AKR7L	-17.52	0.044064	Up-regulated
167359	NIM1K	-17.504	0.044207	Up-regulated
642517	AGAP9	-17.502	0.044207	Up-regulated
132430	PABPC4L	17.505	0.044207	Down-regulated
255027	MPV17L	-17.491	0.044216	Up-regulated
2248	FGF3	-17.491	0.044216	Up-regulated
344595	DUBR	-17.491	0.044216	Up-regulated
4320	MMP11	-17.479	0.04438	Up-regulated
10450	PPIE	17.469	0.044507	Down-regulated
1299	COL9A3	-17.434	0.045074	Up-regulated
1854	DUT	17.434	0.045074	Down-regulated
27123	DKK2	17.424	0.045208	Down-regulated
387103	CENPW	17.416	0.0453	Down-regulated
2199	FBLN2	-17.405	0.045389	Up-regulated
151242	PPP1R1C	17.405	0.045389	Down-regulated
23090	ZNF423	17.401	0.045392	Down-regulated
8800	PEX11A	17.395	0.045448	Down-regulated
84446	BRSK1	-17.385	0.045505	Up-regulated
869	CBLN1	-17.384	0.045505	Up-regulated
5307	PITX1	17.378	0.045505	Down-regulated
8828	NRP2	17.379	0.045505	Down-regulated
54508	EPB41L4A-DT	-17.368	0.045629	Up-regulated
112399	EGLN3	17.365	0.045629	Down-regulated
84263	HSDL2	-17.351	0.045723	Up-regulated
27122	DKK3	-17.349	0.045723	Up-regulated
83937	RASSF4	-17.347	0.045723	Up-regulated
112950	MED8	17.356	0.045723	Down-regulated
79041	TMEM38A	-17.338	0.045817	Up-regulated
7014	TERF2	-17.336	0.045817	Up-regulated
6769	STAC	-17.331	0.045855	Up-regulated
8660	IRS2	-17.313	0.046003	Up-regulated
6423	SFRP2	-17.304	0.046003	Up-regulated
27087	B3GAT1	-17.299	0.046003	Up-regulated
84630	TTBK1	-17.297	0.046003	Up-regulated
79883	PODNL1	-17.284	0.046003	Up-regulated
203430	RTL3	-17.283	0.046003	Up-regulated
50807	ASAP1	17.285	0.046003	Down-regulated
3221	HOXC4	17.287	0.046003	Down-regulated
55707	NECAP2	17.288	0.046003	Down-regulated
2185	PTK2B	17.301	0.046003	Down-regulated
10266	RAMP2	17.303	0.046003	Down-regulated
4188	MDFI	17.314	0.046003	Down-regulated
1143	CHRNB4	-17.273	0.046063	Up-regulated
9051	PSTPIP1	17.275	0.046063	Down-regulated
7058	THBS2	-17.263	0.046168	Up-regulated
57617	VPS18	-17.262	0.046168	Up-regulated
375757	SWI5	-17.257	0.046193	Up-regulated
5730	PTGDS	-17.25	0.0462	Up-regulated
83938	LRMDA	17.253	0.0462	Down-regulated
1290	COL5A2	-17.238	0.046385	Up-regulated
3190	HNRNPK	-17.214	0.046738	Up-regulated
56112	PCDHGA3	-17.208	0.046738	Up-regulated
27131	SNX5	17.211	0.046738	Down-regulated
10970	CKAP4	17.212	0.046738	Down-regulated
79891	ZNF671	17.198	0.046807	Down-regulated
136541	PRSS58	17.2	0.046807	Down-regulated
9863	MAGI2	-17.181	0.047102	Up-regulated
79898	ZNF613	17.173	0.047124	Down-regulated
168667	BMPER	17.175	0.047124	Down-regulated
64682	ANAPC1	-17.169	0.04715	Up-regulated
152189	CMTM8	17.162	0.04722	Down-regulated
1471	CST3	-17.152	0.047328	Up-regulated
594	BCKDHB	-17.147	0.047328	Up-regulated
5192	PEX10	-17.139	0.047328	Up-regulated
1588	CYP19A1	-17.138	0.047328	Up-regulated
10131	TRAP1	-17.137	0.047328	Up-regulated
1029	CDKN2A	-17.119	0.047328	Up-regulated
6612	SUMO3	-17.118	0.047328	Up-regulated
11238	CA5B	-17.115	0.047328	Up-regulated
91975	ZNF300	-17.11	0.047328	Up-regulated
9486	CHST10	-17.109	0.047328	Up-regulated
10242	KCNMB2	17.109	0.047328	Down-regulated
2564	GABRE	17.11	0.047328	Down-regulated
9727	RAB11FIP3	17.124	0.047328	Down-regulated
57658	CALCOCO1	17.133	0.047328	Down-regulated
1939	EIF2D	17.145	0.047328	Down-regulated
108	ADCY2	17.103	0.047385	Down-regulated
56648	EIF5A2	-17.099	0.047417	Up-regulated
7957	EPM2A	-17.09	0.047509	Up-regulated
5507	PPP1R3C	17.088	0.047509	Down-regulated
64641	EBF2	-17.083	0.047513	Up-regulated
3664	IRF6	-17.082	0.047513	Up-regulated
79625	NDNF	17.062	0.047522	Down-regulated
6414	SELENOP	17.063	0.047522	Down-regulated
2295	FOXF2	17.067	0.047522	Down-regulated
7373	COL14A1	17.067	0.047522	Down-regulated
4637	MYL6	17.074	0.047522	Down-regulated
9768	PCLAF	17.075	0.047522	Down-regulated
11279	KLF8	17.046	0.0478	Down-regulated
56925	LXN	17.042	0.047832	Down-regulated
1674	DES	17.033	0.047944	Down-regulated
8549	LGR5	17.027	0.048003	Down-regulated
90488	TMEM263	17.015	0.048201	Down-regulated
78987	CRELD1	17.01	0.048242	Down-regulated
120071	LARGE2	-17.001	0.048339	Up-regulated
3397	ID1	16.996	0.048339	Down-regulated
374864	CCDC178	16.998	0.048339	Down-regulated
51264	MRPL27	16.993	0.048358	Down-regulated
2775	GNAO1	-16.985	0.048457	Up-regulated
80221	ACSF2	16.978	0.048464	Down-regulated
400569	MED11	16.98	0.048464	Down-regulated
1600	DAB1	-16.97	0.048587	Up-regulated
23143	LRCH1	-16.955	0.04865	Up-regulated
9424	KCNK6	16.955	0.04865	Down-regulated
54802	TRIT1	16.957	0.04865	Down-regulated
2296	FOXC1	16.959	0.04865	Down-regulated
286887	KRT6C	16.94	0.0489	Down-regulated
94097	SFXN5	-16.933	0.048999	Up-regulated
159371	SLC35G1	-16.915	0.049143	Up-regulated
1592	CYP26A1	16.914	0.049143	Down-regulated
79833	GEMIN6	16.916	0.049143	Down-regulated
2202	EFEMP1	16.923	0.049143	Down-regulated
6274	S100A3	-16.899	0.049342	Up-regulated
2239	GPC4	16.899	0.049342	Down-regulated
4693	NDP	-16.893	0.049401	Up-regulated
143425	SYT9	-16.89	0.049407	Up-regulated
3213	HOXB3	16.887	0.049413	Down-regulated
220963	SLC16A9	16.883	0.049416	Down-regulated
64777	RMND5B	-16.872	0.04954	Up-regulated
84153	RNASEH2C	16.873	0.04954	Down-regulated
9344	TAOK2	-16.864	0.049653	Up-regulated
2567	GABRG3	-16.857	0.049687	Up-regulated
1370	CPN2	-16.851	0.049687	Up-regulated
4886	NPY1R	16.85	0.049687	Down-regulated
716	C1S	16.85	0.049687	Down-regulated
4009	LMX1A	-16.845	0.049729	Up-regulated
50507	NOX4	-16.837	0.049839	Up-regulated
11189	CELF3	-16.825	0.049839	Up-regulated
2195	FAT1	-16.822	0.049839	Up-regulated
2861	GPR37	-16.819	0.049839	Up-regulated
144453	BEST3	-16.814	0.049839	Up-regulated
55384	MEG3	16.814	0.049839	Down-regulated
5468	PPARG	16.817	0.049839	Down-regulated
22955	SCMH1	16.82	0.049839	Down-regulated
10544	PROCR	16.829	0.049839	Down-regulated

## Sheet: non-macular DE gene stat
TABLE S5. Meta-gene list of differential expressed genes in non-macular AMD RPE/choroid.
EntrezID	Name	Fg	Combined p-value	Effect
54108	CHRAC1	-40.355	0.00066251	Up-regulated
10648	SCGB1D1	-36.412	0.0021575	Up-regulated
1974	EIF4A2	32.756	0.0080988	Down-regulated
64116	SLC39A8	-31.469	0.0082566	Up-regulated
79095	C9orf16	-30.731	0.0082566	Up-regulated
84656	GLYR1	-30.629	0.0082566	Up-regulated
58155	PTBP2	30.667	0.0082566	Down-regulated
400073	C12orf76	31.225	0.0082566	Down-regulated
146225	CMTM2	29.187	0.011802	Down-regulated
23564	DDAH2	29.244	0.011802	Down-regulated
65982	ZSCAN18	29.314	0.011802	Down-regulated
115761	ARL11	28.924	0.012234	Down-regulated
6422	SFRP1	-28.224	0.01414	Up-regulated
8675	STX16	27.52	0.01414	Down-regulated
8803	SUCLA2	27.535	0.01414	Down-regulated
8936	WASF1	27.635	0.01414	Down-regulated
3187	HNRNPH1	27.798	0.01414	Down-regulated
6404	SELPLG	27.816	0.01414	Down-regulated
84695	LOXL3	27.903	0.01414	Down-regulated
54816	ZNF280D	28.257	0.01414	Down-regulated
166348	KBTBD12	-27.238	0.015356	Up-regulated
25849	PARM1	-26.78	0.015667	Up-regulated
136895	C7orf31	-26.68	0.015667	Up-regulated
1730	DIAPH2	-26.665	0.015667	Up-regulated
339665	SLC35E4	26.655	0.015667	Down-regulated
126259	TMIGD2	26.659	0.015667	Down-regulated
151056	PLB1	27.017	0.015667	Down-regulated
5074	PAWR	-26.449	0.016632	Up-regulated
222962	SLC29A4	-26.267	0.016783	Up-regulated
85465	SELENOI	-25.979	0.016783	Up-regulated
114902	C1QTNF5	-25.96	0.016783	Up-regulated
1796	DOK1	25.888	0.016783	Down-regulated
57505	AARS2	25.905	0.016783	Down-regulated
126014	OSCAR	25.956	0.016783	Down-regulated
27250	PDCD4	25.994	0.016783	Down-regulated
493753	COA5	26.328	0.016783	Down-regulated
10329	RXYLT1	-25.483	0.016987	Up-regulated
7138	TNNT1	25.479	0.016987	Down-regulated
9913	SUPT7L	25.501	0.016987	Down-regulated
862	RUNX1T1	25.511	0.016987	Down-regulated
55120	FANCL	25.546	0.016987	Down-regulated
23275	POFUT2	25.571	0.016987	Down-regulated
146722	CD300LF	25.749	0.016987	Down-regulated
4199	ME1	25.428	0.016998	Down-regulated
202243	CCDC125	-25.344	0.017281	Up-regulated
56905	C15orf39	-25.25	0.017661	Up-regulated
150356	CHADL	-25.108	0.018083	Up-regulated
3141	HLCS	-25.062	0.018083	Up-regulated
55608	ANKRD10	25.075	0.018083	Down-regulated
9394	HS6ST1	24.993	0.0183	Down-regulated
1176	AP3S1	24.937	0.01841	Down-regulated
51259	TMEM216	24.878	0.018559	Down-regulated
55769	ZNF83	24.777	0.018728	Down-regulated
27152	INTU	24.781	0.018728	Down-regulated
123688	HYKK	-24.677	0.018881	Up-regulated
22941	SHANK2	-24.633	0.018881	Up-regulated
4218	RAB8A	-24.394	0.018881	Up-regulated
254359	ZDHHC24	-24.391	0.018881	Up-regulated
7454	WAS	24.396	0.018881	Down-regulated
8933	RTL8C	24.44	0.018881	Down-regulated
8605	PLA2G4C	24.461	0.018881	Down-regulated
138716	RPP25L	24.552	0.018881	Down-regulated
84240	ZCCHC9	24.555	0.018881	Down-regulated
79626	TNFAIP8L2	24.623	0.018881	Down-regulated
196463	PLBD2	-24.276	0.019044	Up-regulated
387911	C1QTNF9B	-24.272	0.019044	Up-regulated
169981	SPIN3	-24.225	0.019044	Up-regulated
11012	KLK11	-24.122	0.019044	Up-regulated
57633	LRRN1	-24.065	0.019044	Up-regulated
11238	CA5B	-24.007	0.019044	Up-regulated
253769	WDR27	24.001	0.019044	Down-regulated
84811	BUD13	24.037	0.019044	Down-regulated
2123	EVI2A	24.111	0.019044	Down-regulated
10181	RBM5	24.153	0.019044	Down-regulated
84814	PLPP7	24.154	0.019044	Down-regulated
7991	TUSC3	24.206	0.019044	Down-regulated
23368	PPP1R13B	-23.96	0.019157	Up-regulated
30061	SLC40A1	23.87	0.019712	Down-regulated
6786	STIM1	-23.71	0.020336	Up-regulated
51747	LUC7L3	23.642	0.020336	Down-regulated
4883	NPR3	23.648	0.020336	Down-regulated
57585	CRAMP1	23.663	0.020336	Down-regulated
23616	SH3BP1	23.702	0.020336	Down-regulated
5565	PRKAB2	23.747	0.020336	Down-regulated
23216	TBC1D1	-23.561	0.020461	Up-regulated
2512	FTL	23.503	0.020461	Down-regulated
54584	GNB1L	23.522	0.020461	Down-regulated
3127	HLA-DRB5	23.542	0.020461	Down-regulated
9240	PNMA1	23.589	0.020461	Down-regulated
154043	CNKSR3	-23.328	0.020934	Up-regulated
143187	VTI1A	-23.312	0.020934	Up-regulated
246181	AKR7L	-23.289	0.020934	Up-regulated
79844	ZDHHC11	23.301	0.020934	Down-regulated
283897	C16orf54	23.332	0.020934	Down-regulated
11180	WDR6	23.387	0.020934	Down-regulated
9646	CTR9	23.409	0.020934	Down-regulated
79674	VEPH1	-23.209	0.021271	Up-regulated
27290	SPINK4	23.213	0.021271	Down-regulated
92591	ASB16	-23.168	0.021418	Up-regulated
64207	IRF2BPL	-23.146	0.021418	Up-regulated
10422	UBAC1	23.107	0.021418	Down-regulated
5213	PFKM	23.116	0.021418	Down-regulated
23433	RHOQ	-23.074	0.021475	Up-regulated
10647	SCGB1D2	-23.039	0.021475	Up-regulated
199692	ZNF627	23.039	0.021475	Down-regulated
27010	TPK1	-23.015	0.021508	Up-regulated
100129726	LINC01126	-22.967	0.02178	Up-regulated
23259	DDHD2	-22.934	0.021907	Up-regulated
10564	ARFGEF2	-22.897	0.021916	Up-regulated
54868	TMEM104	-22.877	0.021916	Up-regulated
64219	PJA1	22.874	0.021916	Down-regulated
27351	DESI1	-22.766	0.022196	Up-regulated
8775	NAPA	-22.743	0.022196	Up-regulated
57639	CCDC146	22.713	0.022196	Down-regulated
55384	MEG3	22.72	0.022196	Down-regulated
83473	KATNAL2	22.741	0.022196	Down-regulated
278	AMY1C	22.742	0.022196	Down-regulated
924	CD7	22.792	0.022196	Down-regulated
27316	RBMX	-22.691	0.02223	Up-regulated
51302	CYP39A1	22.63	0.022674	Down-regulated
142680	SLC34A3	-22.571	0.022915	Up-regulated
22909	FAN1	22.576	0.022915	Down-regulated
83552	MFRP	-22.485	0.023453	Up-regulated
4820	NKTR	22.485	0.023453	Down-regulated
55706	NDC1	-22.457	0.023572	Up-regulated
9409	PEX16	-22.39	0.023893	Up-regulated
25906	ANAPC15	-22.37	0.023893	Up-regulated
10747	MASP2	-22.344	0.023893	Up-regulated
7078	TIMP3	-22.342	0.023893	Up-regulated
3337	DNAJB1	22.379	0.023893	Down-regulated
9455	HOMER2	-22.287	0.023931	Up-regulated
3454	IFNAR1	-22.286	0.023931	Up-regulated
7305	TYROBP	22.256	0.023931	Down-regulated
22920	KIFAP3	22.267	0.023931	Down-regulated
2529	FUT7	22.318	0.023931	Down-regulated
2519	FUCA2	-22.238	0.023945	Up-regulated
3483	IGFALS	-22.213	0.023945	Up-regulated
641467	TSC22D1-AS1	-22.207	0.023945	Up-regulated
6830	SUPT6H	-22.167	0.024205	Up-regulated
9904	RBM19	-22.148	0.024243	Up-regulated
5365	PLXNB3	-22.111	0.024418	Up-regulated
11096	ADAMTS5	-22.096	0.024418	Up-regulated
51062	ATL1	22.071	0.024418	Down-regulated
203328	SUSD3	22.086	0.024418	Down-regulated
157310	PEBP4	-22.035	0.024487	Up-regulated
9047	SH2D2A	22.04	0.024487	Down-regulated
284129	SLC26A11	22.001	0.024537	Down-regulated
728215	FAM155A	22.004	0.024537	Down-regulated
6039	RNASE6	21.97	0.024716	Down-regulated
1809	DPYSL3	21.894	0.024925	Down-regulated
7514	XPO1	21.904	0.024925	Down-regulated
7114	TMSB4X	21.906	0.024925	Down-regulated
3281	HSBP1	21.921	0.024925	Down-regulated
91452	ACBD5	-21.827	0.025364	Up-regulated
9638	FEZ1	21.814	0.025364	Down-regulated
4946	OAZ1	21.819	0.025364	Down-regulated
4843	NOS2	-21.721	0.026125	Up-regulated
23192	ATG4B	21.726	0.026125	Down-regulated
25923	ATL3	-21.644	0.026899	Up-regulated
51760	SYT17	-21.618	0.027003	Up-regulated
2589	GALNT1	-21.608	0.027003	Up-regulated
51309	ARMCX1	21.588	0.027078	Down-regulated
84218	TBC1D3F	21.573	0.027098	Down-regulated
415056	CNTFR-AS1	-21.519	0.0274	Up-regulated
58506	SCAF1	-21.493	0.0274	Up-regulated
55697	VAC14	-21.492	0.0274	Up-regulated
57393	CLTRN	-21.444	0.0274	Up-regulated
11083	DIDO1	21.454	0.0274	Down-regulated
63940	GPSM3	21.457	0.0274	Down-regulated
4050	LTB	21.457	0.0274	Down-regulated
64780	MICAL1	21.483	0.0274	Down-regulated
208	AKT2	-21.398	0.027827	Up-regulated
23294	ANKS1A	21.37	0.028014	Down-regulated
55074	OXR1	21.345	0.028177	Down-regulated
83548	COG3	21.296	0.028492	Down-regulated
9051	PSTPIP1	21.305	0.028492	Down-regulated
3675	ITGA3	-21.271	0.02855	Up-regulated
8698	S1PR4	21.267	0.02855	Down-regulated
6496	SIX3	-21.21	0.028771	Up-regulated
8443	GNPAT	21.201	0.028771	Down-regulated
440823	MIAT	21.225	0.028771	Down-regulated
8876	VNN1	21.23	0.028771	Down-regulated
5172	SLC26A4	-21.186	0.028777	Up-regulated
30844	EHD4	-21.166	0.028777	Up-regulated
199920	FYB2	-21.154	0.028777	Up-regulated
221178	SPATA13	-21.12	0.028777	Up-regulated
223	ALDH9A1	-21.097	0.028777	Up-regulated
685	BTC	-21.046	0.028777	Up-regulated
91746	YTHDC1	21.039	0.028777	Down-regulated
3004	GZMM	21.042	0.028777	Down-regulated
83442	SH3BGRL3	21.057	0.028777	Down-regulated
3606	IL18	21.069	0.028777	Down-regulated
10736	SIX2	21.094	0.028777	Down-regulated
286336	FAM78A	21.1	0.028777	Down-regulated
1041	CDSN	21.108	0.028777	Down-regulated
3150	HMGN1	21.15	0.028777	Down-regulated
55505	NOP10	21.012	0.02883	Down-regulated
1675	CFD	21.017	0.02883	Down-regulated
8503	PIK3R3	-20.999	0.028853	Up-regulated
23277	CLUH	-20.903	0.029921	Up-regulated
154091	SLC2A12	-20.898	0.029921	Up-regulated
8078	USP5	-20.883	0.029976	Up-regulated
2657	GDF1	-20.864	0.030082	Up-regulated
642559	POU5F1P3	-20.842	0.030242	Up-regulated
496	ATP4B	-20.814	0.030335	Up-regulated
80318	GKAP1	20.818	0.030335	Down-regulated
4482	MSRA	-20.793	0.030475	Up-regulated
9847	C2CD5	20.772	0.030621	Down-regulated
20	ABCA2	-20.737	0.03097	Up-regulated
57677	ZFP14	20.691	0.031467	Down-regulated
5796	PTPRK	-20.647	0.031958	Up-regulated
9731	CEP104	-20.637	0.031958	Up-regulated
3061	HCRTR1	-20.603	0.032005	Up-regulated
51466	EVL	20.608	0.032005	Down-regulated
26504	CNNM4	20.609	0.032005	Down-regulated
9656	MDC1	-20.571	0.032165	Up-regulated
23787	MTCH1	20.575	0.032165	Down-regulated
56126	PCDHB10	20.539	0.032486	Down-regulated
129080	EMID1	20.51	0.03262	Down-regulated
57646	USP28	20.514	0.03262	Down-regulated
6447	SCG5	-20.452	0.032997	Up-regulated
1295	COL8A1	-20.441	0.032997	Up-regulated
3242	HPD	-20.433	0.032997	Up-regulated
92799	SHKBP1	-20.426	0.032997	Up-regulated
4542	MYO1F	20.449	0.032997	Down-regulated
2281	FKBP1B	20.455	0.032997	Down-regulated
409	ARRB2	20.396	0.033162	Down-regulated
9535	GMFG	20.403	0.033162	Down-regulated
22906	TRAK1	20.366	0.03346	Down-regulated
116254	GINM1	-20.303	0.034298	Up-regulated
1084	CEACAM3	20.276	0.034562	Down-regulated
115727	RASGRP4	20.255	0.034751	Down-regulated
80142	PTGES2	-20.24	0.034834	Up-regulated
23059	CLUAP1	20.211	0.035147	Down-regulated
29108	PYCARD	20.191	0.035171	Down-regulated
28234	SLCO1B3	20.195	0.035171	Down-regulated
152002	XXYLT1	-20.176	0.035266	Up-regulated
1209	CLPTM1	-20.165	0.035283	Up-regulated
10630	PDPN	-20.152	0.035342	Up-regulated
8635	RNASET2	20.113	0.035834	Down-regulated
125875	CLDND2	20.071	0.036076	Down-regulated
118	ADD1	20.074	0.036076	Down-regulated
6388	SDF2	20.082	0.036076	Down-regulated
57584	ARHGAP21	20.055	0.036185	Down-regulated
11277	TREX1	-20.026	0.0364	Up-regulated
65094	JMJD4	-20.011	0.0364	Up-regulated
3655	ITGA6	-20.006	0.0364	Up-regulated
55179	FAIM	20.012	0.0364	Down-regulated
6399	TRAPPC2	19.995	0.036439	Down-regulated
3820	KLRB1	19.941	0.037043	Down-regulated
27240	SIT1	19.95	0.037043	Down-regulated
54716	SLC6A20	-19.879	0.037731	Up-regulated
58496	LY6G5B	-19.851	0.037731	Up-regulated
55973	BCAP29	-19.835	0.037731	Up-regulated
57464	STRIP2	-19.823	0.037731	Up-regulated
153562	MARVELD2	-19.816	0.037731	Up-regulated
2348	FOLR1	-19.798	0.037731	Up-regulated
9481	SLC25A27	19.801	0.037731	Down-regulated
23345	SYNE1	19.812	0.037731	Down-regulated
79157	MFSD11	19.836	0.037731	Down-regulated
112476	PRRT2	19.838	0.037731	Down-regulated
1069	CETN2	19.847	0.037731	Down-regulated
57120	GOPC	19.891	0.037731	Down-regulated
55966	AJAP1	-19.767	0.038127	Up-regulated
64849	SLC13A3	-19.747	0.038326	Up-regulated
201163	FLCN	19.698	0.039038	Down-regulated
3682	ITGAE	19.681	0.039189	Down-regulated
56852	RAD18	-19.653	0.039445	Up-regulated
3995	FADS3	-19.642	0.039445	Up-regulated
57562	CEP126	19.642	0.039445	Down-regulated
23120	ATP10B	-19.623	0.0395	Up-regulated
951	CD37	19.63	0.0395	Down-regulated
54878	DPP8	-19.606	0.039653	Up-regulated
4648	MYO7B	-19.558	0.040386	Up-regulated
100507521	LINC02733	19.549	0.040395	Down-regulated
6261	RYR1	-19.483	0.040783	Up-regulated
9355	LHX2	-19.473	0.040783	Up-regulated
79680	RTL10	-19.472	0.040783	Up-regulated
131669	UROC1	-19.463	0.040783	Up-regulated
55937	APOM	-19.443	0.040783	Up-regulated
55246	CCDC25	-19.412	0.040783	Up-regulated
23468	CBX5	-19.399	0.040783	Up-regulated
100132815	IPO5P1	-19.358	0.040783	Up-regulated
6623	SNCG	19.362	0.040783	Down-regulated
29992	PILRA	19.363	0.040783	Down-regulated
197358	NLRC3	19.371	0.040783	Down-regulated
84870	RSPO3	19.373	0.040783	Down-regulated
3892	KRT86	19.384	0.040783	Down-regulated
53918	PELO	19.392	0.040783	Down-regulated
9988	DMTF1	19.413	0.040783	Down-regulated
286144	TRIQK	19.422	0.040783	Down-regulated
56650	CLDND1	19.427	0.040783	Down-regulated
10397	NDRG1	19.427	0.040783	Down-regulated
57396	CLK4	19.449	0.040783	Down-regulated
114825	PWWP2A	19.454	0.040783	Down-regulated
8724	SNX3	19.479	0.040783	Down-regulated
55591	VEZT	19.515	0.040783	Down-regulated
5778	PTPN7	19.337	0.04105	Down-regulated
64770	CCDC14	19.274	0.042089	Down-regulated
134548	SOWAHA	-19.244	0.042529	Up-regulated
3446	IFNA10	19.217	0.042901	Down-regulated
1718	DHCR24	-19.2	0.042978	Up-regulated
4490	MT1B	-19.199	0.042978	Up-regulated
5789	PTPRD	-19.163	0.043091	Up-regulated
26873	OPLAH	-19.15	0.043091	Up-regulated
6497	SKI	-19.149	0.043091	Up-regulated
27101	CACYBP	19.158	0.043091	Down-regulated
84851	TRIM52	19.175	0.043091	Down-regulated
27241	BBS9	19.178	0.043091	Down-regulated
25988	HINFP	19.133	0.04328	Down-regulated
55345	ZGRF1	-19.119	0.043293	Up-regulated
149041	RC3H1	-19.116	0.043293	Up-regulated
55531	ELMOD1	19.111	0.043293	Down-regulated
55854	ZC3H15	19.101	0.04334	Down-regulated
26353	HSPB8	-19.071	0.043508	Up-regulated
2925	GRPR	-19.05	0.043508	Up-regulated
6522	SLC4A2	-19.049	0.043508	Up-regulated
57456	KIAA1143	-19.017	0.043508	Up-regulated
6385	SDC4	-19.009	0.043508	Up-regulated
221078	NSUN6	19.003	0.043508	Down-regulated
81552	VOPP1	19.012	0.043508	Down-regulated
124460	SNX20	19.024	0.043508	Down-regulated
100505894	TMEM161B-AS1	19.027	0.043508	Down-regulated
64333	ARHGAP9	19.029	0.043508	Down-regulated
126668	TDRD10	19.033	0.043508	Down-regulated
11044	TENT4A	19.05	0.043508	Down-regulated
84174	SLA2	19.074	0.043508	Down-regulated
283219	KCTD21	18.981	0.043816	Down-regulated
161	AP2A2	18.958	0.044143	Down-regulated
51149	MRNIP	-18.948	0.044146	Up-regulated
84809	CROCCP2	18.944	0.044146	Down-regulated
97	ACYP1	18.904	0.044678	Down-regulated
9049	AIP	18.908	0.044678	Down-regulated
65260	COA7	-18.879	0.044867	Up-regulated
51430	SUCO	18.875	0.044867	Down-regulated
96459	FNIP1	18.881	0.044867	Down-regulated
55108	BSDC1	18.856	0.04512	Down-regulated
373156	GSTK1	-18.843	0.045249	Up-regulated
400451	FAM174B	-18.836	0.04526	Up-regulated
388115	CCDC9B	-18.824	0.045376	Up-regulated
26064	RAI14	-18.8	0.045743	Up-regulated
808	CALM3	18.788	0.04584	Down-regulated
6936	GCFC2	-18.762	0.045853	Up-regulated
5885	RAD21	18.764	0.045853	Down-regulated
83982	IFI27L2	18.773	0.045853	Down-regulated
9924	PAN2	18.78	0.045853	Down-regulated
4201	MEA1	18.742	0.046008	Down-regulated
51347	TAOK3	18.743	0.046008	Down-regulated
221074	SLC39A12	-18.71	0.046473	Up-regulated
84904	ARHGEF39	-18.707	0.046473	Up-regulated
7216	TRO	18.692	0.046515	Down-regulated
260293	CYP4X1	18.692	0.046515	Down-regulated
10198	MPHOSPH9	-18.673	0.046599	Up-regulated
25961	NUDT13	18.669	0.046599	Down-regulated
9046	DOK2	18.678	0.046599	Down-regulated
7042	TGFB2	-18.624	0.046783	Up-regulated
55930	MYO5C	-18.616	0.046783	Up-regulated
25924	MYRIP	-18.614	0.046783	Up-regulated
775	CACNA1C	-18.613	0.046783	Up-regulated
256364	EML3	-18.604	0.046783	Up-regulated
317781	DDX51	-18.588	0.046783	Up-regulated
339123	JMJD8	-18.578	0.046783	Up-regulated
148534	TLCD4	-18.566	0.046783	Up-regulated
160851	DGKH	-18.565	0.046783	Up-regulated
80115	BAIAP2L2	-18.554	0.046783	Up-regulated
8874	ARHGEF7	-18.552	0.046783	Up-regulated
9527	GOSR1	-18.534	0.046783	Up-regulated
650	BMP2	-18.531	0.046783	Up-regulated
83892	KCTD10	-18.529	0.046783	Up-regulated
339398	LINGO4	-18.519	0.046783	Up-regulated
60492	CCDC90B	18.516	0.046783	Down-regulated
131450	CD200R1	18.525	0.046783	Down-regulated
85014	TMEM141	18.526	0.046783	Down-regulated
11334	TUSC2	18.532	0.046783	Down-regulated
85007	PHYKPL	18.537	0.046783	Down-regulated
151534	LBX2-AS1	18.54	0.046783	Down-regulated
10641	NPRL2	18.541	0.046783	Down-regulated
1414	CRYBB1	18.587	0.046783	Down-regulated
8567	MADD	18.648	0.046783	Down-regulated
27244	SESN1	18.491	0.047178	Down-regulated
5983	RFC3	-18.471	0.047359	Up-regulated
7730	ZNF177	18.475	0.047359	Down-regulated
10741	RBBP9	-18.458	0.047516	Up-regulated
151354	LRATD1	-18.452	0.047516	Up-regulated
1043	CD52	18.447	0.047516	Down-regulated
143903	LAYN	-18.431	0.047655	Up-regulated
340719	NANOS1	-18.419	0.047655	Up-regulated
28968	SLC6A16	-18.417	0.047655	Up-regulated
131616	TMEM42	18.425	0.047655	Down-regulated
79094	CHAC1	18.404	0.047696	Down-regulated
5716	PSMD10	18.409	0.047696	Down-regulated
10521	DDX17	18.396	0.047753	Down-regulated
79726	WDR59	18.387	0.047814	Down-regulated
9962	SLC23A2	-18.378	0.047879	Up-regulated
5024	P2RX3	-18.372	0.047886	Up-regulated
387700	SLC16A12	-18.366	0.047886	Up-regulated
7728	ZNF175	18.356	0.047886	Down-regulated
57512	GPR158	18.361	0.047886	Down-regulated
23590	PDSS1	-18.341	0.048038	Up-regulated
5957	RCVRN	18.338	0.048038	Down-regulated
64943	NT5DC2	-18.323	0.048115	Up-regulated
63976	PRDM16	-18.314	0.048115	Up-regulated
10772	SRSF10	18.312	0.048115	Down-regulated
51258	MRPL51	18.315	0.048115	Down-regulated
5010	CLDN11	18.288	0.048405	Down-regulated
26157	GIMAP2	18.292	0.048405	Down-regulated
1369	CPN1	-18.267	0.048747	Up-regulated
1979	EIF4EBP2	-18.245	0.049096	Up-regulated
26577	PCOLCE2	-18.234	0.049229	Up-regulated
26093	CCDC9	-18.226	0.049251	Up-regulated
166655	TRIM60	-18.214	0.049251	Up-regulated
4585	MUC4	-18.211	0.049251	Up-regulated
8869	ST3GAL5	-18.197	0.049251	Up-regulated
2828	GPR4	-18.187	0.049251	Up-regulated
1605	DAG1	-18.162	0.049251	Up-regulated
6418	SET	-18.157	0.049251	Up-regulated
4361	MRE11	-18.141	0.049251	Up-regulated
58517	RBM25	-18.14	0.049251	Up-regulated
51473	DCDC2	-18.137	0.049251	Up-regulated
135228	CD109	-18.113	0.049251	Up-regulated
440556	PRDM16-DT	-18.098	0.049251	Up-regulated
51011	FAHD2A	-18.083	0.049251	Up-regulated
6425	SFRP5	-18.08	0.049251	Up-regulated
54836	BSPRY	-18.078	0.049251	Up-regulated
51236	HGH1	-18.077	0.049251	Up-regulated
132001	TAMM41	18.076	0.049251	Down-regulated
3932	LCK	18.084	0.049251	Down-regulated
3303	HSPA1A	18.096	0.049251	Down-regulated
10287	RGS19	18.109	0.049251	Down-regulated
10565	ARFGEF1	18.11	0.049251	Down-regulated
6733	SRPK2	18.111	0.049251	Down-regulated
441212	RP9P	18.126	0.049251	Down-regulated
290	ANPEP	18.128	0.049251	Down-regulated
645	BLVRB	18.136	0.049251	Down-regulated
81855	SFXN3	18.164	0.049251	Down-regulated
5507	PPP1R3C	18.172	0.049251	Down-regulated
5602	MAPK10	18.176	0.049251	Down-regulated
89846	FGD3	18.19	0.049251	Down-regulated
55638	SYBU	18.216	0.049251	Down-regulated
338094	FAM151A	-18.06	0.049256	Up-regulated
646278	PDCD6IPP2	18.062	0.049256	Down-regulated
654412	FAM138B	18.063	0.049256	Down-regulated
126859	AXDND1	-18.045	0.049442	Up-regulated
5961	PRPH2	18.042	0.049442	Down-regulated
51008	ASCC1	-18.023	0.049763	Up-regulated

## Sheet: similar DE gene in macular&non
TABLE S6. Similar meta-genes between macular and non-macular AMD RPE/choroid.
Gene	Fg-macular	Combined p-value-macular	Fg-nonmacular	Combined p-value-nonmacular
KATNAL2	31.124	0.0027787	22.741	0.022196
DDHD2	-30.257	0.0030245	-22.934	0.021907
PLB1	29.412	0.0035414	27.017	0.015667
LRRN1	-29.252	0.003552	-24.065	0.019044
RPP25L	28.388	0.0039076	24.552	0.018881
SCGB1D2	-27.475	0.0050679	-23.039	0.021475
CYP4X1	27.431	0.0050834	18.692	0.046515
GRPR	-27.362	0.0051598	-19.05	0.043508
MTCH1	26.113	0.0071322	20.575	0.032165
DHCR24	-25.874	0.007414	-19.2	0.042978
DOK2	25.887	0.007414	18.678	0.046599
NPR3	25.25	0.0086398	23.648	0.020336
CD109	-24.162	0.010455	-18.113	0.049251
BLVRB	23.85	0.011246	18.136	0.049251
SLC40A1	23.704	0.011524	23.87	0.019712
ITGAE	23.684	0.011552	19.681	0.039189
ARL11	23.415	0.011804	28.924	0.012234
TMSB4X	23.241	0.012452	21.906	0.024925
ITGA3	-23.167	0.012575	-21.271	0.02855
GIMAP2	23.145	0.012631	18.292	0.048405
TNFAIP8L2	22.989	0.013078	24.623	0.018881
CHADL	-22.928	0.013218	-25.108	0.018083
RYR1	-22.577	0.014297	-19.483	0.040783
PTPRK	-22.306	0.015553	-20.647	0.031958
SFRP1	-22.271	0.015728	-28.224	0.01414
PYCARD	21.945	0.017152	20.191	0.035171
CLUAP1	21.921	0.017203	20.211	0.035147
ARHGEF7	-21.851	0.017365	-18.552	0.046783
RSPO3	21.471	0.019049	19.373	0.040783
GALNT1	-21.191	0.020394	-21.608	0.027003
KLK11	-21.055	0.020666	-24.122	0.019044
PLXNB3	-20.926	0.021186	-22.111	0.024418
C7orf31	-20.907	0.021186	-26.68	0.015667
MYRIP	-20.711	0.022227	-18.614	0.046783
MYO5C	-20.539	0.023065	-18.616	0.046783
KCTD21	20.557	0.023065	18.981	0.043816
CCDC9B	-20.273	0.024521	-18.824	0.045376
AP2A2	20.246	0.024676	18.958	0.044143
IGFALS	-20.223	0.024857	-22.213	0.023945
CRYBB1	20.182	0.025068	18.587	0.046783
C1QTNF5	-20.15	0.025241	-25.96	0.016783
SLC34A3	-20.13	0.02532	-22.571	0.022915
BSPRY	-20.061	0.025734	-18.078	0.049251
GPSM3	19.927	0.026432	21.457	0.0274
CYP39A1	19.703	0.027916	22.63	0.022674
COL8A1	-19.639	0.027952	-20.441	0.032997
ATP10B	-19.639	0.027952	-19.623	0.0395
ABCA2	-19.582	0.02834	-20.737	0.03097
FOLR1	-19.453	0.028849	-19.798	0.037731
KLRB1	19.451	0.028849	19.941	0.037043
TDRD10	19.357	0.02942	19.033	0.043508
FADS3	-19.235	0.030002	-19.642	0.039445
SLC6A20	-19.205	0.030268	-19.879	0.037731
CD200R1	19.143	0.030901	18.525	0.046783
DOK1	18.965	0.032091	25.888	0.016783
STRIP2	-18.83	0.033012	-19.823	0.037731
VEZT	18.614	0.034819	19.515	0.040783
CACYBP	18.606	0.034819	19.158	0.043091
SH3BP1	18.453	0.035989	23.702	0.020336
SLC16A12	-18.395	0.036506	-18.366	0.047886
TGFB2	-18.138	0.039273	-18.624	0.046783
ADAMTS5	-18.132	0.039273	-22.096	0.024418
FTL	17.69	0.042218	23.503	0.020461
SELENOI	-17.64	0.042569	-25.979	0.016783
HSPA1A	17.564	0.043598	18.096	0.049251
AKR7L	-17.52	0.044064	-23.289	0.020934
PSTPIP1	17.275	0.046063	21.305	0.028492
CA5B	-17.115	0.047328	-24.007	0.019044
PPP1R3C	17.088	0.047509	18.172	0.049251
MEG3	16.814	0.049839	22.72	0.022196

## Sheet: subgroup of macular DE gene 
TABLE S7. Comparison of differential expressed genes in different subgroups of macular AMD RPE/choroid.
Meta-gene of Microarray data GSE29801(mixed stages of AMD) + RNAseq data GSE135092	Meta-gene of Microarray data GSE29801(only advanced stages of AMD) + RNAseq data GSE135092	Meta-gene of Microarray data GSE29801(only intermediate AMD) + RNAseq data GSE135092	Meta-gene of Microarray data GSE29801(only early AMD) + RNAseq data GSE135092
FNDC1	LUM	LUM	LUM
LUM	NPVF	FNDC1	FNDC1
LRRC15	FNDC1	LRRC15	LRRC15
DCAF6	LRRC15	PTPRZ1	GAS1
PTPRZ1	MOXD1	CXCL14	CXCL14
CXCL14	IBSP	THPO	OST4
SMOC1	MAPK4	PBX2	NGFR
TAF15	GLDN	GAS7	MSRB2
NGFR	OXTR	NGFR	CHST2
IBSP	NGFR	ADAMTS16	RFPL1
TNC	COL9A2	GPHA2	ADAMTS16
THPO	DKK1	CLDN1	RPP25L
CHIT1	TNC	PLB1	MGST1
OST4	SOX11	GRIK3	THPO
CTSV	RPRML	UGT3A2	ASPN
GAS1	COL12A1	LRRC8E	FOXO3
MEGF10	SBSPON	TMEM151A	CLDN1
KATNAL2	CXCL14	SMOC1	DCAF6
FDPS	CHST2	OST4	GRIK3
SPOCK1	CHIT1	TMSB4X	MC5R
LRRC8E	NRCAM	MGST1	SCN5A
SMCO3	SLITRK2	ASPN	GAS7
CRYZL1	MTTP	LRRN1	IBSP
MGST1	PTPRZ1	ADRA1A	COL9A2
DDHD2	KCNIP4	CRYZL1	WFDC2
CHST2	SPON1	CTSV	PRSS33
GLDN	GFAP	SPOCK1	GRPR
CLDN1	ASPN	SMCO3	ANGPTL2
PRSS33	SCGB1D2	TMEM259	SLC3A1
PLAGL1	HKDC1	MEGF10	CDKN2B
COL12A1	LIX1	IBSP	NPFFR1
FHL2	BPIFB4	PRSS33	GPHA2
PLB1	GABRB1	GRPR	PLB1
NPVF	CRYAA	NPL	KATNAL2
GPHA2	SEC14L3	TAF15	LRRC8E
LRRN1	BEST3	FOXO3	ADRA1D
SLITRK2	FDCSP	TNC	SOX11
COL9A2	APOC1	SLC3A1	HCG4
ASPN	ODAM	FZD9	GALNT9
ADAMTS16	MEGF10	SEMA3B	DTNA
SPG11	S100A2	CRISPLD1	SDR42E1
PPP2R3A	GABRG3	CD109	SEMA3B
GRIK3	TRH	ADRA2C	TNC
SYNM	THPO	TRPC6	PTPRZ1
GALNT9	COL6A3	SLITRK2	MEGF10
EMC10	PRSS33	MSRB2	ARL11
SPON1	DOK2	DDHD2	UGT3A2
GAS7	NOX4	BVES	SCGN
RPP25L	DCAF6	COL9A2	ADRA1A
UGT3A2	GPR37	WFDC2	CHIT1
PHKG1	ADAMTS16	MYO1E	SLC5A12
PBX2	FABP7	C7orf31	CRYGN
ANGPTL2	GAS7	TOR1AIP2	MYO1E
PKDCC	MGST1	CHIT1	COL6A3
SLC3A1	CLDN1	SHISA9	PHKG1
AOX1	CLRN1	LEPR	CHRNA1
SCGB1D2	FHL2	CHRNA1	SHISA9
CYP4X1	BAMBI	METRN	CALHM2
GRPR	APC2	COL6A3	CRYBB1
MOXD1	GRPR	KATNAL2	ELOVL3
CRISPLD1	CCN3	ADRA1D	S100A11
SYT11	CHRNA1	SYNM	HEPACAM
MAGEE1	GPHA2	PPP2R3A	TMC4
ARMCX2	PHKG1	MAN2A1	BAMBI
SAMD11	HEPACAM	PLAGL1	ANGPT2
FOXP4	LRRC8E	DCAF6	SLITRK2
FOXO3	ERICH5	PRAP1	BLVRB
GPX8	NCAN	AATK	TRPC6
AGPAT5	ELOVL3	SOX6	GLYATL2
KIF7	PLA2G7	PLA2G2A	SMOC1
FZD9	SMOC1	SLC5A12	GPR37L1
METRN	GRIK3	RPP25L	RNF215
ADRA1A	COLGALT2	GALNT9	SPECC1
SOX11	CDH15	FZD10	TTC9C
LEPR	PKDCC	NFIX	PLA2G2A
COL6A3	SLC27A6	FDPS	ADRB3
HEPACAM	FAM71F1	ZNF449	CACHD1
TCF25	SLC3A1	ATP8B4	SAMD11
SCGN	SHISA9	VAMP8	PYCARD
MTCH1	CRISPLD1	RFPL1	HDAC1
HDAC1	HS3ST2	SPECC1	GLDN
DOK2	ARL11	INMT	LRRN1
SHISA9	SLN	TANGO6	SOX6
DHCR24	THBS2	MPP1	DMP1
CACHD1	CTSV	KCND3	SCGB1D2
SEMA3B	GPC1	DDT	DENND2D
PGM2	GRP	COL12A1	CRISPLD1
MAPK4	FOXO3	ELOVL3	RELN
GPC1	RHCG	SYT11	ATP8B4
STK38	SLC5A12	HEPACAM	DOK2
BMP5	LRRN1	NCKAP5	MKX
ELOVL3	HDAC1	GPC1	HS3ST3A1
CHRNA1	LINC00844	THBS4	TNFAIP8L2
NPR3	G6PC2	GPR1	PSD2
NCKAP5	RELN	CAB39L	PLAAT5
NPL	SFRP2	MINDY4	CEP78
BAMBI	CPA6	DMP1	NPL
WFDC2	GATA5	RYR1	MOXD1
RFPL1	COMP	RPP30	DDT
TRPC6	ADRA1A	BLVRB	CAB39L
CDKN2B	SYT11	SCGB1D2	COL12A1
MYO1E	TRPC6	ABCA2	LEPR
TMC4	MMP7	ACTC1	VAMP8
ENTPD3	TMEM178A	PRDM12	SYT11
ADRA1D	PLB1	TMC4	TMEM178A
ALDH1A2	RPP25L	PTPRK	CD109
MSRB2	P2RY2	HNMT	MRPL17
FBXL12	HSD17B2	PHKG1	RAPSN
DTNA	ADGRG2	MOXD1	FGA
LSS	ITGB1BP2	LYNX1	SYNM
SLC5A12	GRM8	CIDECP1	AOX1
FMOD	UGT3A2	ITGAE	POLR2K
KRT7	SLC35G1	MYL12A	LY96
NFIX	RASL11B	PDE1A	ZFP69B
PLA2G2A	LINC00461	HDAC1	SPOCK1
PIEZO2	KCTD21	CDKN2B	GPR1
SPECC1	SEMA3B	HS3ST3A1	CD40LG
TMEM178A	SMCO3	DENND2D	MKKS
VAMP4	WIF1	TNFAIP8L2	OPN4
CDK1	OPN4	S100A11	LYNX1
ALG6	KCNK2	GPR37L1	ARHGEF7
CD109	WFDC2	SOX11	TMEM258
GALNT14	OST4	SCN5A	SMCO3
TMEM151A	B3GAT1	TCF25	HNMT
LYNX1	SPP1	GPX8	MINDY4
CNOT3	IFT46	FASN	GATA5
PGF	SPECC1	KCTD21	CDK1
PSD2	PDE1A	C1QTNF5	GPC1
PENK	RFPL1	PLAAT5	HRK
AMBRA1	MYO1B	FLRT1	RPRML
CDH18	SCN5A	CHADL	GPX8
OXTR	PGM2	STK38	TRIL
CYP4Z1	SOX8	FADS3	NCKAP5
PLCE1	ITGAE	CRYGN	SIGLECL1
NPFFR1	PAPLN	CDK1	AMIGO1
BLVRB	CDKN2A	ALG6	GDF6
SOX6	OLFM2	KRT7	HEYL
S100A11	SLC1A3	GLYATL2	KRT7
TPD52L2	SPOCK1	FHL2	RETREG3
MPP1	RAPSN	WDR86-AS1	TIAL1
MINDY4	ADRA1D	AADAT	PTPRK
FAP	TNFAIP8L2	VGLL4	FOLH1
SLC40A1	KATNAL2	SCUBE2	GMDS
TMEM64	CYP19A1	DOK2	GALNT14
ITGAE	CACHD1	TMEM178A	HOXB4
TANGO6	AMER2	ZDHHC4	PRKAB1
SMG7	CIDECP1	MTCH1	PAQR6
VAMP8	TBC1D31	PENK	ZNF691
SCN5A	SOX2	GPR88	INMT
HACE1	KCNA4	LSS	CCDC178
MMD	ENTPD3	MS4A7	XKR5
SERAC1	GATA2	OPN4	NFIX
CCN3	RNF182	HRK	FHL2
HNMT	AGPAT5	TIMD4	ENTPD3
DMP1	PCDH8	AOX1	EFNA4
CALHM2	GALNT14	CRYBB1	EIF2B2
ATP8B4	C5orf46	PTPRJ	NAPB
APC2	RASGEF1A	CCN3	CD200R1
ARL11	VAMP8	KLK11	PCLAF
CIDECP1	CRYM	ARL11	FMOD
TOR1AIP2	KRT7	MC5R	SORT1
SDR42E1	GALNT9	ADRB3	IL1RAPL2
ZNF224	TPD52L2	ITGA3	FAP
GPR1	MMP13	CPS1	TIMD4
TMSB4X	HOXB7	GALNT14	G6PC2
GATA5	OR3A2	RNPEP	PLXNB3
DOCK3	HRK	HOXB4	RPE
TMEM45A	PLA2G2A	PLXNB3	SLC20A2
ITGA3	SLC8A1	P3H2	RYR1
GIMAP2	GATB	MYH14	CHMP5
COMP	CCK	SORT1	GPR18
TTLL12	GPR1	CREG1	RPP30
ARHGDIB	CTNNA2	PSD2	MED11
TCEAL9	HOXB4	COMMD3	TRIM9
P2RY2	LYNX1	PKDCC	RNF8
TNFAIP8L2	RYR1	S100Z	WNT9B
CHD3	SAMD11	GAS1	KCNMB2
CITED2	NPFFR1	DMBX1	BVES
PDE1A	SLC25A20	ENTPD3	PRDM12
MMP7	DMP1	CLUAP1	CHADL
CHADL	JAKMIP1	CARD17	CCN3
HS3ST3A1	SNN	PLD2	MMP7
GPR37L1	DOCK3	NPFFR1	LILRA4
MC5R	TM6SF2	GCGR	RLN3
OPN4	BLVRB	HCG4	PTGR1
RAPSN	ANGPTL2	SAMD11	EPHA10
PTN	HSD17B4	PTN	RGPD6
DKK1	HCG4	FOXP4	PDE1A
SCUBE2	PTCHD1	TMEM45A	THBS4
DDO	PEX11A	LY96	TEKT3
CAB39L	BMP5	PYCARD	CLEC18A
THBS4	MYO5C	GIMAP2	TIMM29
DENND2D	AOX1	MAS1L	CDH18
CRYGN	GRIN2C	TMEFF2	FAM181B
RYR1	MINDY4	PLCE1	RHD
GPALPP1	CD109	MAGEE1	ATP10A
SNN	FEZF2	SLC25A20	ZNHIT3
SAV1	CITED2	GLDN	WDR86-AS1
RPRML	TMC4	CACHD1	DOK1
G6PC2	CBLN1	GDF6	PCK2
SLAIN1	CORIN	RAPSN	FLRT1
PTPRK	DDR1	APC	SCUBE3
PPP6R1	PLAGL1	KLHDC7A	CPS1
SFRP1	ANOS1	ARHGEF7	IER5L
MYL12A	ELP4	LILRA4	OR4A15
DAB2IP	LRP4	RPS6KL1	PLAGL1
NME4	WFIKKN2	COL25A1	BMP8B
GABRB1	DDO	DOCK3	NLRP7
GLYATL2	PKIA	PPP6R1	LDHAL6B
HCG4	NCKAP5	DCLK2	MDFI
LRRFIP2	APOE	FOLH1	TOR1AIP2
ATE1	ITGA3	SERINC1	RRM2
LMAN2L	LILRA4	COMP	LCN12
TMEFF2	CAB39L	AGPAT5	CYP2C18
PYCARD	GLYATL2	KCNE1	OGFOD2
SLC27A6	ONECUT2	SORCS2	CXCR6
APOC1	HS3ST3A1	MATN2	TMEM45A
GPBP1L1	GPR37L1	ANGPTL2	CDSN
CLUAP1	LTA	MMP7	PROKR2
MRPL44	FAP	IGFALS	GIMAP2
SH3YL1	SLAIN1	CDH18	ALK
ARHGEF7	LSAMP	CALM3	CYP39A1
CORO2B	BMP8B	AIRE	ELOVL2
MOCS3	SCT	PEX13	LPXN
PLAAT5	PPIE	G6PC2	GPSM3
GBGT1	ASRGL1	SLC40A1	APC2
HRK	RAX	CELSR2
COL25A1	RNPEP	TCEAL9
INMT	FOLR1	MPLKIP
SREBF1	MAL2	COL5A2
ARHGEF10L	KCNJ10	MMD
SNAP47	CYP4X1	DENND2A
PRAP1	PTPRK	CHRNB4
RPP30	IL20RA	NAT8L
BVES	FAM81A	OR3A2
RNPEP	FAM180A	GATA5
FASN	IL1RAPL2	TPM1
AFMID	GRIA1	PCK2
SLC25A10	GMDS	FGA
FLRT1	ABHD12B	PRPF31
FAM78B	GAD2	FAM180A
JRKL	SYNM	COL8A1
RSPO3	CYB5A	SREBF1
SORCS2	PXDNL	TEKT3
SCT	GTSF1	SNTB1
SLIT3	SLC47A2	RGS18
NUMB	CYP2W1	BMP8B
WDR86-AS1	GAS1	SLC35F3
NRCAM	PPP1R14C	L1TD1
TEKT3	CRYGN	LPXN
PRDM12	NDP	SH3YL1
FGA	DKK3	CYP39A1
SORT1	PCK2	SLC6A20
OLFM2	SLC40A1	ARMCX2
MEST	TIMD4	LOXL3
GALNT1	SCUBE3	FBXL12
GATA2	ARHGDIB	NIT1
L1TD1	DENND2D	CYP4X1
DAB2	DCLK2	CD200R1
LILRA4	MSRB2	CASKIN1
TMEM258	SH3YL1	F13A1
CST6	CUX2	SH3BP1
AATK	CPS1	WNT9B
IQCF6	MRPL17	TRIL
OLFML3	BLVRA	CORO2B
SLC25A20	HABP2	ATP10B
BDKRB1	LGR4	ACAT2
ASRGL1	FZD5	FMOD
SVEP1	PRDM12	AKR7L
KLK11	EPHA10	UNK
ZNF397	PLXNB3	SLC34A3
FSTL1	TXN2	COL9A3
TMEM50A	TLE2	ALK
HOXB4	MMD	LDHAL6B
NAT8L	ADRB3	P2RY2
ANOS1	NPL	PRAMENP
COLGALT2	LYSMD1	SCGN
ADRB3	PSD2	SNAP47
PLXNB3	TRIM9	CXCR6
PHF12	LEPR	FGF3
C7orf31	TEKT3	CCDC9B
SCARA5	MMP9	NDUFA4
ALG14	WNT10A	NLRP7
FAM114A1	XPC	HCRTR2
MPZL1	ZNF224	RBFA
TIMD4	SNX10	RANBP3L
DDT	MLC1	MMP28
KCND3	EFNA4	SPTLC3
NIT1	HAMP	TPD52L2
ANGPT2	CKMT2	CLASRP
CTNNA2	KIF7	AMBRA1
EDIL3	NPR3	ARNT2
PTPRJ	FAM78B	NME4
MYRIP	PAX6	EGLN3
KCNQ3	MYH7	SOX5
GDF6	RFX4	HOXB7
FGG	SLC34A3	RASGRP2
PLA2G7	TMEM151A	DGCR6
SMAD9	FAM135B	DTNA
IGF2	FGA	GDF11
GMDS	SREBF1	JRKL
EYA2	CCS	ENPEP
MYO5C	API5	SDR42E1
CKMT2	LINC02026	FAM78B
TIMM10B	RBPJ	RNF148
SSB	C1QTNF3	BAMBI
PPM1M	NIN	GPSM3
KCTD21	PGF	PGF
GFAP	INMT	SULT2B1
CRHBP	MAG	EMC10
RGS18	STUM	RLN3
PTGDR	FOLH1	ATP10A
DCLK2	CDK1	CHST2
SCUBE1	NFIX	ANXA1
ALK	COL25A1	ZNF536
PCK2	GDF6	OMG
SLC35F3	ATP10A	SPTBN2
FOLH1	MYO1E	COLGALT2
LY96	RAB11FIP3	GPR18
ACAT2	RAB11FIP4	PFKL
TRIL	AQP4	B4GALNT4
TLE2	HOXB2	LINC00641
RBFA	FLRT1	MTNR1A
FGF1	DDT	SLC25A10
CARD17	ALK	MRPL17
CCDC9B	PTGR1	TPD52L1
IL1RAPL2	PYCARD	MYRIP
AP2A2	PYROXD2	CISH
IGFALS	ITGB4	SLC7A3
CRYBB1	MC5R	IL1RAPL2
F13A1	RSPO3	GRAMD4
MKX	OLR1	NPR3
GRIA1	PLPPR4	MYO5C
CHEK2	AGAP9	BTBD18
C1QTNF5	CLEC18A	DTWD1
ATN1	IRS2	HTR2A
SLC34A3	SVEP1	HADHB
ZNF449	MYL12A	CACNA1B
LPXN	KLHDC7A	NOP10
MAS1L	CALCOCO1	AFMID
CPZ	LSS	KCNQ3
RAB35	RELL1	COL20A1
BSPRY	IGFBP1	LEFTY2
TRH	CDKN2B	RTCA
CPS1	WNT9B	GPD1
CNMD	SFRP1	APOC2
PLA2G12A	VDR	CYB5A
PRRX2	SCRG1	ALG1
RASGEF1A	MRPL34	VPS9D1
PTGR1	DTX1	KCNK2
LCN12	KIF26B	HOXB2
FADS2	ATP6V0E1	SERAC1
SCUBE3	FOXP4
GPSM3	ATP8B4
WNT9B	NME4
OMG	FBLN2
KLHDC7A	GRIN2B
KCNG1	COBL
PRPF3	OLFML3
RNF10	LY9
EFNA4	COMMD7
PLEKHM3	CASKIN1
HADHB	KIF5C
PTCHD1	PPA1
KCNIP4	RPP30
OGFOD2	MAP7D3
LEFTY2	MMP11
CLEC18A	TSPAN11
TTC9C	SIDT2
FAM180A	FXYD7
HOXB7	CD52
CYP39A1	HIPK4
MS4A7	DOK7
ARNT2	MAP4
ADAMTSL1	FBXL12
SUPT5H	MAMDC2
AADAT	MPZL1
ATP10B	DTWD1
IMPA1	LINC00641
APC	SORCS2
TBX19	CHRNA4
COL8A1	PMP2
TMEM259	LRRN3
B4GALNT4	SOX6
ARHGAP39	PDCD6IPP2
ABCA2	SLC47A1
HSF2BP	THBS4
LDHAL6B	MATN2
WDR60	SCGN
SIDT2	MEST
TRIM9	MDFI
OTULINL	SAV1
PRPS1	GPX8
TAGLN	MPLKIP
SNED1	SMG7
APOC2	SULT1A2
FOLR1	RLN3
KLRB1	MKX
LYZL1	ELFN2
PANK2	ZNF44
HSD17B4	CDH18
CREG1	OGFRL1
ZNF691	MTCH1
BDKRB2	EXOC6B
KCNK2	PIEZO2
BMP8B	SLC7A3
FDCSP	CLGN
MRPL17	LPXN
TPM1	BVES
NCAN	NIT1
POM121L10P	LCN12
TDRD10	TLE6
SCD	FMOD
CDH15	NSD3
JAM3	SRGAP1
GCGR	CARD17
TMEM99	EGLN2
STARD3NL	CMC1
SPHKAP	PLD2
RBPJ	GPLD1
SNTB1	CDH2
FBXL7	KCNG1
RLN3	FNTA
RASGRP2	CDH22
DCUN1D4	MAS1L
SNAI1	GIMAP2
FADS3	GPR158
ENPEP	TMEM64
SLC6A20	TTC9C
TBC1D31	RELL2
NLRP7	AFMID
HOXB2	S100A11
EPHA10	MTNR1A
GLI2	DPEP2
HMGCS1	GMPR2
CD200R1	NUDT4
CPA6	UHRF1
CYB5A	NLRP7
EFHC2	DDIT3
CEBPA-DT	DACT1
RNF215	OXSM
MAN2A1	CISH
MMP13	NAT8L
FAM81A	IER5L
DTWD1	AADAT
C5	ANAPC1
CUX2	PAQR6
CXCR6	TDRD5
VPS9D1	KCNQ3
SPP1	PPL
DOK1	EGLN3
PFKL	CADM3
FADS1	SH3BP1
BTN2A1	BIRC3
MATN2	ABCA2
HEBP1	LDHAL6B
GPR18	FAM95B1
IL20RA	PHLDB1
YY1	TANC1
CADM4	LINC00839
ANXA1	ARHGAP39
LIX1	SCUBE1
MYOM1	GPSM3
STRIP2	PTPRA
RELL1	NGF
RPS6KL1	KLHDC8A
TMEM234	ONECUT1
CISH	MRGPRE
PYROXD2	PRAMENP
LINC00641	KCNK6
PLA2G4A	PLAAT5
MBD4	DHRS3
PLPP4	LEFTY2
SIGLECL1	B4GALNT4
TTC12	LEMD1
IER5L	BTN2A3P
NUDCD3	NR1H4
MYH7	TGFB2
OR1A2	LMAN2L
RELN	ADGRG4
SLC7A3	CD300A
SBSPON	GPR149
INSIG1	CST6
BLVRA	SCUBE2
IFT46	TCEAL9
KCNE1	ST8SIA3
VEZT	SIGLECL1
CACYBP	MSX2
MYOZ1	TMEFF2
MAP4	CARMIL2
MTNR1A	VLDLR
PRAMENP	LIMK2
ALG1	PHYHIPL
MCMDC2	GPR18
MYO1B	SNED1
LYSMD1	RTL3
MSMO1	SNTB1
EDN3	SULT2B1
PTPRA	DDHD2
SAMD1	CHD3
OLR1	SYT9
APMAP	CHRDL2
PEX13	ATP2B3
SH3BP1	SPHKAP
KIAA1217	UBASH3A
DENND2A	FGF9
CEP78	CA2
EGLN2	NCKAP1L
GYG1	RRM2
PUSL1	CNTNAP2
SERINC1	PTPRT
KIF2B	TMEM141
SLC16A12	NDUFB2-AS1
OR3A2	EPHB2
CUBN	CNFN
TIAM2	LXN
CORIN	MED11
ITGB4	HNMT
ZZEF1	PTN
EEF2	SAMD1
MT4	MEMO1
MAP4K4	SOCS1
CELSR2	FZD9
ATP10A	WDR86-AS1
CASKIN1	LINC00892
CBY1	CD24
LTA	KCND3
FABP7	COL5A2
NBDY	SLC35F3
SPTBN2	PPP2R3A
VGLL4	NECTIN1
MPLKIP	HTATIP2
DCP1B	DCLK1
TGFB2	PTPRJ
GLT8D2	ADAMTSL3
ANKRD16	FCRL1
ADAMTS5	HTR2A
BMP7	GSG1
GPR88	DCUN1D4
KHK	JAM3
CHMP5	KPNA6
FAM95B1	ALPK2
NR1H4	C1QTNF5
CAMK2B	CRB1
ABCB9	OAZ1
USP25	SMAD9
SLC9A9	ARHGAP22
PCTP	DSEL
PARVA	ZG16B
ZDHHC4	KCNH2
DENR	MAOB
IPO9	APC
C20orf141	SCARA3
CNFN	APOC2
ZNF182	AP2A2
TBL1XR1	PMEPA1
TLE6	TBX19
CYP2W1	MKKS
KCNN2
PHYHIPL
RHD
YAP1
EXOC6B
COMMD3
SULT2B1
ATG4A
HTATIP2
GLIS1
IGFBP1
CDC14A
GMPR2
RNMT
CA2
MKKS
PLD2
MAP7D3
ARHGAP32
TBC1D4
AIRE
TRA2A
DCSTAMP
SLC20A2
S100Z
MRPL11
CRLF3
ZNF536
CARD16
MYH14
ZNF92
DDAH1
ADAMTSL3
GTF2H4
CD163L1
SDHD
DSEL
CLCN3
PCID2
ABRACL
LHFPL6
RNF157
NCF4
ZG16B
MMP28
TMEM132A
FTL
PSMC1
HTR2A
FAH
TIMM29
PMP2
ADGRG4
GRIN2C
ARPP21
C5orf46
SASH3
SLC10A3
SELENOI
HKDC1
DHRS13
GPD1
LTA4H
SEMA4G
PRPF31
SCNM1
HSPA1A
LINC00892
BAALC
DACT1
CLIC2
AKR7L
NIM1K
AGAP9
PABPC4L
MPV17L
FGF3
DUBR
MMP11
PPIE
COL9A3
DUT
DKK2
CENPW
PPP1R1C
FBLN2
ZNF423
PEX11A
PITX1
CBLN1
NRP2
BRSK1
EGLN3
EPB41L4A-DT
DKK3
RASSF4
HSDL2
MED8
TMEM38A
TERF2
STAC
RTL3
B3GAT1
MDFI
PTK2B
RAMP2
PODNL1
SFRP2
TTBK1
ASAP1
NECAP2
IRS2
HOXC4
CHRNB4
PSTPIP1
VPS18
THBS2
SWI5
PTGDS
LRMDA
COL5A2
SNX5
CKAP4
HNRNPK
PCDHGA3
ZNF671
PRSS58
MAGI2
BMPER
ZNF613
ANAPC1
CMTM8
CALCOCO1
BCKDHB
RAB11FIP3
CST3
GABRE
CHST10
TRAP1
CYP19A1
EIF2D
ZNF300
CDKN2A
PEX10
CA5B
SUMO3
KCNMB2
ADCY2
EIF5A2
EPM2A
PPP1R3C
EBF2
IRF6
MYL6
FOXF2
PCLAF
NDNF
COL14A1
SELENOP
KLF8
LXN
DES
LGR5
TMEM263
CRELD1
ID1
LARGE2
CCDC178
MRPL27
GNAO1
MED11
ACSF2
DAB1
TRIT1
FOXC1
KCNK6
LRCH1
KRT6C
SFXN5
GEMIN6
CYP26A1
EFEMP1
SLC35G1
GPC4
S100A3
NDP
SYT9
HOXB3
SLC16A9
RMND5B
RNASEH2C
TAOK2
NPY1R
CPN2
GABRG3
C1S
LMX1A
SCMH1
FAT1
NOX4
PROCR
BEST3
PPARG
CELF3
GPR37
MEG3

## Sheet: random walk probability
TABLE S8. Meta-gene in macular AMD RPE/choroid ranking by random walk probability using Network Topology-based Analysis.
Name	Random walk probability
EGLN3	0.00188345		* Top 5 % genes are highlighted in red.
MTNR1A	0.00129827
HDAC1	0.0012156
SPP1	0.00121005
ZNF423	0.00118412
MDFI	0.00115726
ZZEF1	0.00105205
APC	0.00102807
PTN	0.000988507
CHD3	0.000987363
FADS3	0.000975942
CD109	0.000942999
PTPRK	0.000934633
MAGI2	0.000931769
FHL2	0.000925498
SMAD9	0.000923722
MPZL1	0.000913062
YAP1	0.00091257
ATN1	0.000905238
CYB5A	0.000905094
COLGALT2	0.000904949
CDKN2A	0.000899141
CDK1	0.000897874
NCAN	0.00089311
HSPA1A	0.000892242
TERF2	0.000890706
SIGLECL1	0.000889777
ID1	0.000887303
LRRC15	0.000884835
CKAP4	0.000883581
MRPL11	0.000881948
HNRNPK	0.000877667
MYO5C	0.000877444
ZG16B	0.000877296
CBY1	0.000875901
LEFTY2	0.000875437
LYNX1	0.00087501
SLC3A1	0.000874905
SERINC1	0.000872143
RBPJ	0.000866302
CAMK2B	0.000859712
TNC	0.00085894
LGR5	0.000856081
NIT1	0.000854694
PRPF31	0.000854661
AATK	0.000854537
GFAP	0.000854489
PPIE	0.00085435
CHEK2	0.000852635
SAV1	0.000851245
EEF2	0.000851145
EYA2	0.000851008
RLN3	0.000850177
COL14A1	0.000850082
PPP6R1	0.000847736
SORT1	0.000847379
ANAPC1	0.000846849
SNTB1	0.000844638
FGA	0.000844351
DTNA	0.000844345
AIRE	0.000844287
PTGDS	0.000843905
TRA2A	0.000843681
TOR1AIP2	0.000843131
DOK2	0.000842431
CKMT2	0.000842038
FSTL1	0.000841307
ANXA1	0.000841224
PLXNB3	0.000838356
TRAP1	0.000837922
SCGB1D2	0.000834924
HADHB	0.000833852
TBL1XR1	0.000833784
TMEM259	0.000833267
HACE1	0.000832005
FAT1	0.000831142
PSMC1	0.000829546
PPP1R3C	0.000829343
GABRE	0.000827183
LYZL1	0.000826647
TAGLN	0.000826483
SUPT5H	0.000826343
YY1	0.000826246
TPM1	0.000826199
SREBF1	0.000825156
LPXN	0.00082359
PPARG	0.000823271
IGF2	0.00082272
IGFBP1	0.000822186
DDHD2	0.000822098
DKK3	0.000821929
AP2A2	0.000820897
MYL6	0.000820647
DUT	0.000820583
MYO1B	0.000820501
DAB2IP	0.000819222
DAB2	0.000819049
SNX5	0.000817667
DES	0.000817508
TTBK1	0.000817493
THBS2	0.000817414
ADRA1D	0.000817407
FOXC1	0.000817171
FASN	0.000817047
SSB	0.000816859
KCND3	0.000816668
PFKL	0.000816629
KIF7	0.00081634
LMAN2L	0.000816256
AMBRA1	0.000816183
ADRA1A	0.000815946
BLVRA	0.000815542
BMP7	0.000815508
ALK	0.000815235
DOK1	0.000814433
GRPR	0.000814394
LRRC8E	0.000813821
ITGB4	0.000813468
GPHA2	0.000812228
GMDS	0.000812223
TBC1D4	0.000810816
SMOC1	0.000810803
CDC14A	0.000810524
TMEM132A	0.000810447
JRKL	0.000810193
USP25	0.000809944
LXN	0.000809464
ASAP1	0.000809265
SUMO3	0.00080837
FGG	0.000808158
PYCARD	0.000807988
DAB1	0.000807603
PANK2	0.000807495
PTK2B	0.000807435
KCNIP4	0.000807021
PRPF3	0.000806982
FOXF2	0.000806746
PLA2G4A	0.000806545
DENR	0.000806399
IPO9	0.000806383
RAB11FIP3	0.000806061
OMG	0.000805947
TCF25	0.000805783
MYO1E	0.000805562
MOXD1	0.000805271
CNOT3	0.000805144
OLR1	0.000805129
SCN5A	0.000804479
OLFML3	0.000804092
EBF2	0.000803997
CLUAP1	0.000803264
NUMB	0.000802961
MED8	0.000802666
EFHC2	0.000802629
MPP1	0.000802519
FGF1	0.000802511
PSTPIP1	0.000802465
VPS18	0.00080216
ATE1	0.000801786
EFEMP1	0.000801565
CDH18	0.000801086
DCP1B	0.00080098
GPC1	0.000800825
NME4	0.000800634
PTGDR	0.000800533
C5	0.000800462
NUDCD3	0.00080034
KIF2B	0.000799941
CACYBP	0.000799686
RASGRP2	0.000799254
FDPS	0.000798777
FBLN2	0.000798702
MYL12A	0.000798686
RAMP2	0.00079858
SNAI1	0.000798573
GALNT14	0.000798093
MTCH1	0.000798021
FOXO3	0.000798006
CPS1	0.000797899
F13A1	0.000797816
CHRNA1	0.000797621
STK38	0.000797558
MAP4	0.000797417
TAF15	0.000797394
GMPR2	0.000797361
MYH14	0.000797117
PTPRA	0.000797099
PCK2	0.000797033
SAMD1	0.000796933
GYG1	0.000796832
TRPC6	0.000796721
SYNM	0.000796594
FTL	0.000796589
MMP7	0.000796298
NRP2	0.000796252
OLFM2	0.000796143
VAMP8	0.000796065
TBC1D31	0.000796061
TRIM9	0.000795955
IMPA1	0.000795845
ARHGAP32	0.000795229
IFT46	0.000795216
COMMD3	0.000795107
LTA	0.000794978
SPECC1	0.00079495
RPP30	0.000794751
ARHGEF7	0.000794726
SLC25A10	0.000794611
ARNT2	0.000794407
PRSS33	0.000794387
KCNQ3	0.000794183
FADS1	0.00079415
MRPL44	0.000793953
GPR37	0.000793719
EPM2A	0.000793455
ALG14	0.000793163
GTF2H4	0.000792929
KLK11	0.000792858
S100A11	0.000792831
TTLL12	0.0007927
VAMP4	0.000792669
ITGA3	0.000792328
GNAO1	0.000792182
PARVA	0.000791982
TTC9C	0.000791818
MRPL27	0.000791795
ABCA2	0.000791786
SCNM1	0.000791444
ZNF397	0.000791299
CST6	0.000790889
B3GAT1	0.000790877
CHRNB4	0.000790755
GATA2	0.000790717
HSD17B4	0.000790561
RFPL1	0.000790469
TPD52L2	0.000790449
GPBP1L1	0.000790366
PBX2	0.000790366
NRCAM	0.000790309
CHMP5	0.000789767
CDKN2B	0.00078973
LRRFIP2	0.000789302
RPP25L	0.000788871
MBD4	0.000788848
NFIX	0.000788816
FBXL12	0.000788747
CYP2W1	0.000788689
CPA6	0.00078855
INSIG1	0.000788532
PRPS1	0.000788517
CYP39A1	0.000788448
MAP4K4	0.000788283
PLD2	0.000788085
CALCOCO1	0.000788058
CD200R1	0.000787956
GLT8D2	0.000787842
GABRB1	0.000787697
PTPRZ1	0.000787316
GEMIN6	0.000787313
AKR7L	0.000786759
LDHAL6B	0.000786667
CITED2	0.000786424
PLA2G2A	0.000786384
SULT2B1	0.000786149
DCAF6	0.000786085
HSDL2	0.000785922
SLC27A6	0.000785756
PROCR	0.000785661
TLE2	0.000785527
IRS2	0.000785522
BCKDHB	0.0007855
TMEM38A	0.000785392
SPTBN2	0.000785319
MAN2A1	0.000785218
SCT	0.000785195
PITX1	0.000785003
TRIT1	0.000784871
CHST10	0.000784837
HMGCS1	0.000784738
FLRT1	0.000784706
SLC25A20	0.000784678
MED11	0.000784643
BTN2A1	0.000784338
NECAP2	0.000784221
MAP7D3	0.00078421
MEST	0.000784193
BLVRB	0.000784067
RSPO3	0.000784022
MYH7	0.000783875
FOXP4	0.00078387
RAB35	0.000783766
SLC20A2	0.00078372
SMG7	0.000783671
EIF2D	0.000783263
DKK1	0.000782905
RMND5B	0.000782811
KIAA1217	0.000782791
IL20RA	0.000782753
COL12A1	0.00078272
RBFA	0.000782649
GATA5	0.000782619
ANGPT2	0.000782619
FGF3	0.000782587
GRIK3	0.000782546
AADAT	0.000782523
IRF6	0.000782506
CYP19A1	0.000782488
EGLN2	0.000782464
WFDC2	0.000782457
DACT1	0.000782415
NGFR	0.000782298
MATN2	0.00078221
CTSV	0.000782023
SCARA5	0.00078198
PTPRJ	0.000781979
LTA4H	0.000781939
CRELD1	0.000781699
SPG11	0.000781572
PEX10	0.000781354
FABP7	0.000780891
EMC10	0.00078079
SCGN	0.000780768
ACAT2	0.00078073
CISH	0.000780654
PLB1	0.000780626
LUM	0.000780618
CTNNA2	0.000780554
RNF10	0.000780544
SPHKAP	0.000780451
PDE1A	0.000780414
ACSF2	0.000780311
PPP2R3A	0.000780302
GRIA1	0.000780262
AFMID	0.000780229
MC5R	0.000780214
SCMH1	0.000780191
PHF12	0.000780082
LEPR	0.000780058
S100A3	0.000779994
TAOK2	0.000779932
PYROXD2	0.000779819
CRYZL1	0.00077972
CELSR2	0.000779717
CRLF3	0.00077966
PEX11A	0.000779533
MKKS	0.000779503
HOXC4	0.000779434
TMEM258	0.000779393
RELL1	0.00077937
SIDT2	0.000779337
TMSB4X	0.000779324
SEMA4G	0.000779226
KCTD21	0.000779182
PHYHIPL	0.000779154
SFRP1	0.000779136
FAP	0.000779079
CLDN1	0.000779015
GPALPP1	0.000778896
DHCR24	0.000778885
GLI2	0.000778859
SH3YL1	0.000778828
NPR3	0.000778753
ABCB9	0.000778735
ATP10B	0.000778639
GALNT9	0.000778639
KHK	0.000778636
SFXN5	0.000778592
IGFALS	0.000778548
MAGEE1	0.000778477
ATG4A	0.000778469
CUBN	0.00077845
ZNF224	0.00077831
ARHGDIB	0.000778304
PCID2	0.000778277
GPX8	0.000778187
MGST1	0.000778187
WDR60	0.000778121
TMEM263	0.000778068
ARHGAP39	0.000778014
GPC4	0.000778004
BSPRY	0.000777992
SYT9	0.000777949
VEZT	0.000777944
MRPL17	0.00077787
BDKRB2	0.000777819
PUSL1	0.000777731
SH3BP1	0.000777685
SNAP47	0.000777679
CDH15	0.000777602
MOCS3	0.000777516
FMOD	0.000777505
CEP78	0.000777486
COL8A1	0.000777406
BAALC	0.000777378
PPM1M	0.000777365
NPY1R	0.000777355
PABPC4L	0.00077735
HEPACAM	0.000777174
CRHBP	0.000777101
LMX1A	0.000777089
WNT9B	0.000777081
LSS	0.000777046
MAPK4	0.000776906
GPD1	0.000776721
RNF157	0.000776673
GALNT1	0.000776668
CREG1	0.000776649
PEX13	0.00077658
C1S	0.000776516
SLC7A3	0.000776376
FOLR1	0.00077632
PENK	0.00077628
TTC12	0.000776278
CELF3	0.000776274
SCD	0.000776121
ALDH1A2	0.000776116
SFRP2	0.000776083
FAM114A1	0.000776042
ADAMTSL1	0.000776018
PLA2G12A	0.000775938
STAC	0.000775899
GAS7	0.00077587
CORO2B	0.000775708
MKX	0.000775657
TGFB2	0.000775611
DDAH1	0.000775602
EIF5A2	0.000775466
KRT6C	0.00077544
SOX6	0.000775366
MSMO1	0.000775277
EXOC6B	0.000775219
CRYBB1	0.000774941
VGLL4	0.000774867
ANKRD16	0.000774864
PRAP1	0.000774851
CAB39L	0.000774833
RYR1	0.000774796
MMP13	0.000774777
KLF8	0.000774774
ENPEP	0.000774738
MSRB2	0.000774702
SLAIN1	0.000774619
SAMD11	0.000774547
PGF	0.000774512
SVEP1	0.000774485
STRIP2	0.000774419
NDP	0.000774387
ZNF92	0.000774376
SPOCK1	0.000774361
CLEC18A	0.000774354
JAM3	0.000774289
DENND2D	0.000774231
B4GALNT4	0.000774211
CACHD1	0.000774169
PGM2	0.000774163
TEKT3	0.000774154
ADCY2	0.000774093
EDIL3	0.000773965
FAH	0.000773955
PTGR1	0.000773953
LRCH1	0.00077393
BAMBI	0.000773923
L1TD1	0.000773914
CADM4	0.000773913
GLIS1	0.000773874
APOC1	0.000773871
GPR18	0.000773866
ALG6	0.000773666
DCUN1D4	0.000773652
CLIC2	0.000773577
SEMA3B	0.000773533
MPLKIP	0.000773462
GIMAP2	0.000773412
RNMT	0.000773359
CLCN3	0.00077335
HOXB7	0.000773345
S100Z	0.000773339
NR1H4	0.000773302
COL9A2	0.000773191
CENPW	0.000773116
APC2	0.000772948
MYOZ1	0.000772913
SLC16A9	0.000772767
ADAMTSL3	0.000772701
UGT3A2	0.000772679
CST3	0.000772642
CA2	0.000772585
PLAGL1	0.000772506
AGPAT5	0.000772502
BMP5	0.000772501
MS4A7	0.000772472
RNASEH2C	0.000772389
ARL11	0.000772324
KCNE1	0.000772306
KRT7	0.000772242
AOX1	0.00077219
APMAP	0.000772124
RELN	0.000772101
FAM78B	0.000772071
C5orf46	0.00077204
DSEL	0.000771995
C7orf31	0.000771988
RNF215	0.000771973
HTATIP2	0.000771963
EDN3	0.000771926
APOC2	0.000771868
SBSPON	0.000771841
ELOVL3	0.000771653
SWI5	0.000771639
SYT11	0.000771624
TMEM50A	0.000771448
SOX11	0.00077117
CHIT1	0.000771133
TIMM10B	0.00077101
FADS2	0.00077097
CYP26A1	0.000770956
MYRIP	0.000770903
OPN4	0.000770823
KCNG1	0.000770805
HNMT	0.000770788
DOCK3	0.000770759
PCTP	0.000770749
TANGO6	0.000770634
ALG1	0.000770631
LIX1	0.00077063
HRK	0.000770533
THPO	0.000770473
RAPSN	0.000770402
CPZ	0.000770386
NAT8L	0.000770376
TIAM2	0.000770372
OST4	0.000770359
COL5A2	0.000770337
HKDC1	0.000770325
GPSM3	0.000770212
LY96	0.000770212
SERAC1	0.000770194
ZNF449	0.000770183
HEBP1	0.000770175
METRN	0.000770138
BRSK1	0.000770022
LRRN1	0.000769903
GCGR	0.000769834
SLC6A20	0.000769817
RNPEP	0.000769784
RGS18	0.00076977
FBXL7	0.000769731
HTR2A	0.000769696
GDF6	0.000769679
NCF4	0.000769595
PMP2	0.000769562
SNN	0.000769557
CARD16	0.000769485
DHRS13	0.000769402
NCKAP5	0.000769382
KATNAL2	0.000769283
ASRGL1	0.000769275
TNFAIP8L2	0.000769243
ANGPTL2	0.000769238
MEGF10	0.00076917
ADRB3	0.000769127
FOLH1	0.000769105
PLCE1	0.000769104
FZD9	0.000769052
NPL	0.000769019
STARD3NL	0.000769013
ZNF536	0.00076898
DCLK2	0.000768928
GRIN2C	0.000768892
COMP	0.000768818
KCNN2	0.00076879
DDT	0.000768697
TMEFF2	0.000768661
GAS1	0.000768659
EPHA10	0.00076862
MMP28	0.000768605
VPS9D1	0.000768479
RASSF4	0.000768467
BVES	0.000768392
RHD	0.000768366
BMP8B	0.000768358
PSD2	0.000768334
CXCL14	0.000768325
SLC10A3	0.000768135
SCUBE2	0.000768094
EFNA4	0.000768075
SLC34A3	0.000768048
CA5B	0.000767861
HOXB3	0.000767853
ABRACL	0.000767831
PHKG1	0.000767787
ATP10A	0.000767692
INMT	0.000767689
TMEM64	0.00076761
SMCO3	0.000767608
CYP4X1	0.000767542
LYSMD1	0.000767509
HSF2BP	0.000767481
NLRP7	0.000767453
TMEM234	0.000767433
HOXB4	0.000767422
DTWD1	0.000767417
THBS4	0.000767378
ZNF691	0.000767331
PKDCC	0.000767241
ARPP21	0.000767225
ARMCX2	0.000767207
SLC5A12	0.000767202
HS3ST3A1	0.000767191
DDO	0.00076719
P2RY2	0.000767178
TMEM45A	0.000767017
PLA2G7	0.000766994
SLIT3	0.000766833
OR3A2	0.000766822
SDHD	0.000766811
SLC9A9	0.000766743
MYOM1	0.00076664
COL25A1	0.000766622
ENTPD3	0.000766618
C20orf141	0.000766558
DCSTAMP	0.000766551
ZNF671	0.000766482
MPV17L	0.000766451
CASKIN1	0.000766353
OGFOD2	0.000766316
RPS6KL1	0.000766214
NOX4	0.000766155
ITGAE	0.000766095
MMD	0.000766015
HOXB2	0.000766003
CMTM8	0.000765965
COL6A3	0.000765824
CPN2	0.000765746
SASH3	0.00076559
NIM1K	0.00076559
KCNMB2	0.00076559
SHISA9	0.000765577
RASGEF1A	0.000765549
COL9A3	0.000765539
IL1RAPL2	0.000765539
PCDHGA3	0.000765539
SDR42E1	0.000765506
DKK2	0.000765481
GABRG3	0.000765481
ZNF300	0.000765481
TLE6	0.000765445
SLC35G1	0.000765386
CHADL	0.000765336
SORCS2	0.000765336
SLITRK2	0.000765309
DENND2A	0.000765217
ZNF182	0.000765002
FAM81A	0.000764966
